# Supplementary material for: Transcriptional and DNA Methylation Signatures of Subcutaneous Adipose Tissue and Adipose-Derived Stem Cells in PCOS Women
Source: Cells. 2022 Mar 1;11(5):848. doi: 10.3390/cells11050848 (PMC8909136; doi:10.3390/cells11050848)
Supplement: Supplementary file 1 [file cells-11-00848-s001.zip]

Archive with 4 entries (4 files):
- cells-1580887 supplementary proof back/cells-1580887 supplementary conversion.pdf
- cells-1580887 supplementary proof back/Table S1.xlsx
- cells-1580887 supplementary proof back/Table S2.xlsx
- cells-1580887 supplementary proof back/Table S3.xlsx
