# Supplementary material for: Transcriptional and DNA Methylation Signatures of Subcutaneous Adipose Tissue and Adipose-Derived Stem Cells in PCOS Women
Source: Cells. 2022 Mar 1;11(5):848. doi: 10.3390/cells11050848 (PMC8909136; doi:10.3390/cells11050848)
Supplement: Supplementary file 1 [file cells-11-00848-s001.zip › cells-1580887 supplementary proof back/Table S1.xlsx]

## Sheet: Control vs PCOS_in ABD
symbol	ensembl_gene_id	gene_biotype	chromosome_name	log2FoldChange_groups_PCOS_vs_CTR	pvalue_groups_PCOS_vs_CTR	padj_groups_PCOS_vs_CTR	type_gropcoss_PCOS_vs_CTR
DEFB1	ENSG00000164825	protein_coding	chr8	-1.9167	0.0036521	0.999488	ctr
ADAMTS16	ENSG00000145536	protein_coding	chr5	-1.8932	0.000281184	0.653121	ctr
DDX43	ENSG00000080007	protein_coding	chr6	-1.4717	0.00127406	0.934191	ctr
ABCB5	ENSG00000004846	protein_coding	chr7	-1.3757	0.00858497	0.999488	ctr
HLA-DRB5	ENSG00000198502	protein_coding	chr6	-1.3095	0.000597528	0.839418	ctr
PXDNL	ENSG00000147485	protein_coding	chr8	-1.2606	0.0222398	0.999488	ctr
CRISPLD1	ENSG00000121005	protein_coding	chr8	-1.1685	0.0029357	0.999488	ctr
SNAI1	ENSG00000124216	protein_coding	chr20	-1.1516	0.0109199	0.999488	ctr
CETP	ENSG00000087237	protein_coding	chr16	-1.0686	0.0228409	0.999488	ctr
L1CAM	ENSG00000198910	protein_coding	chrX	-1.0123	0.0389224	0.999488	ctr
APOB	ENSG00000084674	protein_coding	chr2	-0.9784	9.43227e-06	0.145757	ctr
CBLN1	ENSG00000102924	protein_coding	chr16	-0.962	0.00963417	0.999488	ctr
ACE2	ENSG00000130234	protein_coding	chrX	-0.9554	0.0249613	0.999488	ctr
ZNF728	ENSG00000269067	protein_coding	chr19	-0.9261	0.0443382	0.999488	ctr
GABRB3	ENSG00000166206	protein_coding	chr15	-0.9248	0.00338276	0.999488	ctr
PLA2G5	ENSG00000127472	protein_coding	chr1	-0.9156	0.0376557	0.999488	ctr
AMPH	ENSG00000078053	protein_coding	chr7	-0.9135	0.0426018	0.999488	ctr
TDRD1	ENSG00000095627	protein_coding	chr10	-0.8649	0.0466485	0.999488	ctr
AGT	ENSG00000135744	protein_coding	chr1	-0.8524	0.0165465	0.999488	ctr
KCNMA1	ENSG00000156113	protein_coding	chr10	-0.847	0.0206749	0.999488	ctr
ABCG1	ENSG00000160179	protein_coding	chr21	-0.8345	0.02978	0.999488	ctr
THBS4	ENSG00000113296	protein_coding	chr5	-0.8291	0.0218634	0.999488	ctr
CISH	ENSG00000114737	protein_coding	chr3	-0.8263	0.0334364	0.999488	ctr
MYEOV	ENSG00000172927	protein_coding	chr11	-0.7999	0.0030888	0.999488	ctr
SFTA1P	ENSG00000225383	lincRNA	chr10	-0.7983	0.00589911	0.999488	ctr
SNX22	ENSG00000157734	protein_coding	chr15	-0.7936	0.0390387	0.999488	ctr
PNPLA3	ENSG00000100344	protein_coding	chr22	-0.7804	0.0195697	0.999488	ctr
CPB1	ENSG00000153002	protein_coding	chr3	-0.7682	0.00464429	0.999488	ctr
C1orf226	ENSG00000239887	protein_coding	chr1	-0.7667	0.00514975	0.999488	ctr
ADAMTSL1	ENSG00000178031	protein_coding	chr9	-0.7655	0.00128422	0.934191	ctr
TNN	ENSG00000120332	protein_coding	chr1	-0.7471	0.000326862	0.653121	ctr
PI16	ENSG00000164530	protein_coding	chr6	-0.6997	0.00839285	0.999488	ctr
HOXA-AS3	ENSG00000254369	antisense	chr7	-0.6985	0.00106552	0.934191	ctr
HOXB-AS3	ENSG00000233101	antisense	chr17	-0.6892	0.0107784	0.999488	ctr
ADAMTSL3	ENSG00000156218	protein_coding	chr15	-0.6784	0.000946937	0.934191	ctr
MRGPRF	ENSG00000172935	protein_coding	chr11	-0.6729	0.0316748	0.999488	ctr
IL2RA	ENSG00000134460	protein_coding	chr10	-0.6719	0.0129602	0.999488	ctr
CNTN1	ENSG00000018236	protein_coding	chr12	-0.6561	0.00128223	0.934191	ctr
NAALAD2	ENSG00000077616	protein_coding	chr11	-0.6467	0.00103675	0.934191	ctr
NOS1AP	ENSG00000198929	protein_coding	chr1	-0.6396	0.00766035	0.999488	ctr
MUC6	ENSG00000184956	protein_coding	chr11	-0.6322	0.0246789	0.999488	ctr
KAZALD1	ENSG00000107821	protein_coding	chr10	-0.6225	0.00802751	0.999488	ctr
ELOVL2	ENSG00000197977	protein_coding	chr6	-0.6086	0.0227633	0.999488	ctr
RTL1	ENSG00000254656	protein_coding	chr14	-0.6045	0.0402744	0.999488	ctr
SMOC2	ENSG00000112562	protein_coding	chr6	-0.604	0.0347819	0.999488	ctr
MEG3	ENSG00000214548	lincRNA	chr14	-0.5991	6.6211e-05	0.255789	ctr
CREB3L1	ENSG00000157613	protein_coding	chr11	-0.5977	0.0230275	0.999488	ctr
SCAMP5	ENSG00000198794	protein_coding	chr15	-0.5766	0.0284669	0.999488	ctr
SPATA20	ENSG00000006282	protein_coding	chr17	-0.5759	0.00159678	0.987003	ctr
BMX	ENSG00000102010	protein_coding	chrX	-0.5677	0.0447126	0.999488	ctr
C16orf89	ENSG00000153446	protein_coding	chr16	-0.5642	0.0331883	0.999488	ctr
HOXA5	ENSG00000106004	protein_coding	chr7	-0.5594	0.000147349	0.455397	ctr
RCAN2	ENSG00000172348	protein_coding	chr6	-0.5566	0.0287887	0.999488	ctr
FILIP1	ENSG00000118407	protein_coding	chr6	-0.5554	0.0100174	0.999488	ctr
MYRIP	ENSG00000170011	protein_coding	chr3	-0.5538	0.020306	0.999488	ctr
PRRT4	ENSG00000224940	protein_coding	chr7	-0.5362	0.00311598	0.999488	ctr
HOXA-AS2	ENSG00000253552	antisense	chr7	-0.5314	0.00732011	0.999488	ctr
HRNR	ENSG00000197915	protein_coding	chr1	-0.5097	0.00755845	0.999488	ctr
SOX7	ENSG00000171056	protein_coding	chr8	-0.495	0.0450264	0.999488	ctr
NHSL1	ENSG00000135540	protein_coding	chr6	-0.4929	0.000531739	0.821696	ctr
DNLZ	ENSG00000213221	protein_coding	chr9	-0.4859	0.0306076	0.999488	ctr
PILRB	ENSG00000121716	protein_coding	chr7	-0.482	0.0024934	0.999488	ctr
FAM43A	ENSG00000185112	protein_coding	chr3	-0.4746	0.0321443	0.999488	ctr
VCAM1	ENSG00000162692	protein_coding	chr1	-0.472	0.0161317	0.999488	ctr
REEP6	ENSG00000115255	protein_coding	chr19	-0.4697	0.0318329	0.999488	ctr
OGN	ENSG00000106809	protein_coding	chr9	-0.4581	0.0189625	0.999488	ctr
EGFLAM	ENSG00000164318	protein_coding	chr5	-0.4461	0.0182994	0.999488	ctr
FAAH	ENSG00000117480	protein_coding	chr1	-0.4266	0.00656725	0.999488	ctr
ID3	ENSG00000117318	protein_coding	chr1	-0.4174	0.0168294	0.999488	ctr
COX4I2	ENSG00000131055	protein_coding	chr20	-0.4165	0.0436335	0.999488	ctr
CPXM1	ENSG00000088882	protein_coding	chr20	-0.408	0.0203155	0.999488	ctr
LRRTM2	ENSG00000146006	protein_coding	chr5	-0.4056	0.0386887	0.999488	ctr
C10orf25	ENSG00000165511	protein_coding	chr10	-0.4003	0.0308078	0.999488	ctr
CROCCP2	ENSG00000215908	lincRNA	chr1	-0.3957	0.0437468	0.999488	ctr
SMTN	ENSG00000183963	protein_coding	chr22	-0.3881	0.0140116	0.999488	ctr
OSR2	ENSG00000164920	protein_coding	chr8	-0.3846	0.0455911	0.999488	ctr
HOXA9	ENSG00000078399	protein_coding	chr7	-0.3815	0.0162464	0.999488	ctr
FSCN1	ENSG00000075618	protein_coding	chr7	-0.3764	0.000772935	0.853155	ctr
SLC26A1	ENSG00000145217	protein_coding	chr4	-0.3738	0.0113808	0.999488	ctr
FXYD6	ENSG00000137726	protein_coding	chr11	-0.369	0.0286906	0.999488	ctr
HMCN1	ENSG00000143341	protein_coding	chr1	-0.3648	0.0278948	0.999488	ctr
AGTR1	ENSG00000144891	protein_coding	chr3	-0.3642	0.0344807	0.999488	ctr
ROBO3	ENSG00000154134	protein_coding	chr11	-0.3585	0.0384151	0.999488	ctr
ENG	ENSG00000106991	protein_coding	chr9	-0.3576	0.012325	0.999488	ctr
ADCK5	ENSG00000173137	protein_coding	chr8	-0.3544	0.0353025	0.999488	ctr
CRHBP	ENSG00000145708	protein_coding	chr5	-0.3515	0.0432625	0.999488	ctr
TBX5	ENSG00000089225	protein_coding	chr12	-0.3484	0.0292826	0.999488	ctr
VEGFC	ENSG00000150630	protein_coding	chr4	-0.344	0.0108435	0.999488	ctr
PCDHB16	ENSG00000196963	protein_coding	chr5	-0.3415	0.0443687	0.999488	ctr
GPT	ENSG00000167701	protein_coding	chr8	-0.3308	0.0462946	0.999488	ctr
CHCHD10	ENSG00000250479	protein_coding	chr22	-0.3264	0.0321562	0.999488	ctr
PLXNA2	ENSG00000076356	protein_coding	chr1	-0.325	0.0189848	0.999488	ctr
GDPD5	ENSG00000158555	protein_coding	chr11	-0.3186	0.0400052	0.999488	ctr
PLCB4	ENSG00000101333	protein_coding	chr20	-0.3178	0.0469283	0.999488	ctr
MAN1C1	ENSG00000117643	protein_coding	chr1	-0.3148	0.0273313	0.999488	ctr
GUCY1A2	ENSG00000152402	protein_coding	chr11	-0.3106	0.0237661	0.999488	ctr
ORMDL3	ENSG00000172057	protein_coding	chr17	-0.3106	0.021529	0.999488	ctr
PLAU	ENSG00000122861	protein_coding	chr10	-0.3084	0.0244809	0.999488	ctr
PLA2G6	ENSG00000184381	protein_coding	chr22	-0.2974	0.0443886	0.999488	ctr
ABCA8	ENSG00000141338	protein_coding	chr17	-0.2933	0.00175364	0.997192	ctr
GLT8D2	ENSG00000120820	protein_coding	chr12	-0.2886	0.0178378	0.999488	ctr
LPCAT3	ENSG00000111684	protein_coding	chr12	-0.2851	0.0107695	0.999488	ctr
VWA1	ENSG00000179403	protein_coding	chr1	-0.2846	0.0348363	0.999488	ctr
LAMB1	ENSG00000091136	protein_coding	chr7	-0.2819	0.0268666	0.999488	ctr
CLMN	ENSG00000165959	protein_coding	chr14	-0.2796	0.0387375	0.999488	ctr
COL18A1	ENSG00000182871	protein_coding	chr21	-0.2794	0.0222458	0.999488	ctr
MRC2	ENSG00000011028	protein_coding	chr17	-0.2657	0.0121633	0.999488	ctr
NAPRT1	ENSG00000147813	protein_coding	chr8	-0.2634	0.0209928	0.999488	ctr
MME	ENSG00000196549	protein_coding	chr3	-0.2608	0.0443402	0.999488	ctr
ZNF500	ENSG00000103199	protein_coding	chr16	-0.2591	0.0370978	0.999488	ctr
SHE	ENSG00000169291	protein_coding	chr1	-0.2566	0.0295203	0.999488	ctr
CEBPB	ENSG00000172216	protein_coding	chr20	-0.2566	0.046096	0.999488	ctr
NID1	ENSG00000116962	protein_coding	chr1	-0.253	0.00908395	0.999488	ctr
MYO19	ENSG00000141140	protein_coding	chr17	-0.2528	0.0201601	0.999488	ctr
ALDH4A1	ENSG00000159423	protein_coding	chr1	-0.2442	0.0384728	0.999488	ctr
SGK223	ENSG00000182319	protein_coding	chr8	-0.2431	0.0228307	0.999488	ctr
DGKQ	ENSG00000145214	protein_coding	chr4	-0.2428	0.0430543	0.999488	ctr
NTN4	ENSG00000074527	protein_coding	chr12	-0.2402	0.0435807	0.999488	ctr
PDGFB	ENSG00000100311	protein_coding	chr22	-0.2392	0.0330942	0.999488	ctr
FBXL7	ENSG00000183580	protein_coding	chr5	-0.2386	0.048014	0.999488	ctr
INPP5B	ENSG00000204084	protein_coding	chr1	-0.2381	0.00611678	0.999488	ctr
AP5S1	ENSG00000125843	protein_coding	chr20	-0.2373	0.0422901	0.999488	ctr
CRELD1	ENSG00000163703	protein_coding	chr3	-0.2331	0.0356518	0.999488	ctr
POFUT2	ENSG00000186866	protein_coding	chr21	-0.2328	0.0155546	0.999488	ctr
NUAK1	ENSG00000074590	protein_coding	chr12	-0.2318	0.0127539	0.999488	ctr
ASNSD1	ENSG00000138381	protein_coding	chr2	-0.2294	0.0123205	0.999488	ctr
TMEM119	ENSG00000183160	protein_coding	chr12	-0.2264	0.0477347	0.999488	ctr
MAN2C1	ENSG00000140400	protein_coding	chr15	-0.2257	0.0386166	0.999488	ctr
IL11RA	ENSG00000137070	protein_coding	chr9	-0.2227	0.0411121	0.999488	ctr
BMP1	ENSG00000168487	protein_coding	chr8	-0.2221	0.028082	0.999488	ctr
OPLAH	ENSG00000178814	protein_coding	chr8	-0.2216	0.0148413	0.999488	ctr
ADAL	ENSG00000168803	protein_coding	chr15	-0.2182	0.0327742	0.999488	ctr
FTSJ1	ENSG00000068438	protein_coding	chrX	-0.2178	0.0209031	0.999488	ctr
MIR143HG	ENSG00000249669	lincRNA	chr5	-0.2142	0.0364141	0.999488	ctr
PLA2R1	ENSG00000153246	protein_coding	chr2	-0.2141	0.0437362	0.999488	ctr
SHPK	ENSG00000262304	protein_coding	chr17	-0.2135	0.0338946	0.999488	ctr
THEM6	ENSG00000130193	protein_coding	chr8	-0.2101	0.0251523	0.999488	ctr
TMEM184B	ENSG00000198792	protein_coding	chr22	-0.2087	0.00951916	0.999488	ctr
SCO1	ENSG00000133028	protein_coding	chr17	-0.2058	0.0188656	0.999488	ctr
PLEKHG5	ENSG00000171680	protein_coding	chr1	-0.2006	0.0298574	0.999488	ctr
SLC25A51	ENSG00000122696	protein_coding	chr9	-0.196	0.048546	0.999488	ctr
MRPL44	ENSG00000135900	protein_coding	chr2	-0.1959	0.0487233	0.999488	ctr
ABCD4	ENSG00000119688	protein_coding	chr14	-0.1922	0.0318437	0.999488	ctr
ARSA	ENSG00000100299	protein_coding	chr22	-0.1921	0.046444	0.999488	ctr
DVL3	ENSG00000161202	protein_coding	chr3	-0.1892	0.0134987	0.999488	ctr
PIEZO1	ENSG00000103335	protein_coding	chr16	-0.1805	0.0111468	0.999488	ctr
FLCN	ENSG00000154803	protein_coding	chr17	-0.1755	0.0407202	0.999488	ctr
PDDC1	ENSG00000177225	protein_coding	chr11	-0.1739	0.0212402	0.999488	ctr
CCNL2	ENSG00000221978	protein_coding	chr1	-0.1676	0.0343235	0.999488	ctr
RBM17	ENSG00000134453	protein_coding	chr10	-0.1648	0.0427587	0.999488	ctr
FBXL20	ENSG00000108306	protein_coding	chr17	0.1494	0.045764	0.999488	pcos
CELF2	ENSG00000048740	protein_coding	chr10	0.1556	0.0392651	0.999488	pcos
IDS	ENSG00000010404	protein_coding	chrX	0.1632	0.0315757	0.999488	pcos
CAMKK2	ENSG00000110931	protein_coding	chr12	0.1668	0.017559	0.999488	pcos
ZC3H6	ENSG00000188177	protein_coding	chr2	0.1671	0.0165683	0.999488	pcos
GTDC1	ENSG00000121964	protein_coding	chr2	0.1682	0.0363011	0.999488	pcos
SH3BP2	ENSG00000087266	protein_coding	chr4	0.1752	0.011287	0.999488	pcos
SNX27	ENSG00000143376	protein_coding	chr1	0.1795	0.0253635	0.999488	pcos
LYST	ENSG00000143669	protein_coding	chr1	0.1801	0.0258336	0.999488	pcos
ZNF652	ENSG00000198740	protein_coding	chr17	0.1801	0.0390851	0.999488	pcos
FBXO30	ENSG00000118496	protein_coding	chr6	0.1827	0.0366651	0.999488	pcos
PTP4A1	ENSG00000112245	protein_coding	chr6	0.1845	0.0346958	0.999488	pcos
DCP1A	ENSG00000162290	protein_coding	chr3	0.1847	0.0331273	0.999488	pcos
RICTOR	ENSG00000164327	protein_coding	chr5	0.1865	0.00382589	0.999488	pcos
ZNF704	ENSG00000164684	protein_coding	chr8	0.1868	0.0111745	0.999488	pcos
C2CD2	ENSG00000157617	protein_coding	chr21	0.1915	0.00913869	0.999488	pcos
GID4	ENSG00000141034	protein_coding	chr17	0.1953	0.0420462	0.999488	pcos
G2E3	ENSG00000092140	protein_coding	chr14	0.1954	0.04507	0.999488	pcos
FEM1C	ENSG00000145780	protein_coding	chr5	0.1959	0.0431483	0.999488	pcos
MIER1	ENSG00000198160	protein_coding	chr1	0.197	0.048627	0.999488	pcos
FGD6	ENSG00000180263	protein_coding	chr12	0.1988	0.0268168	0.999488	pcos
ANP32E	ENSG00000143401	protein_coding	chr1	0.199	0.0473421	0.999488	pcos
EIF4E3	ENSG00000163412	protein_coding	chr3	0.2013	0.0226807	0.999488	pcos
STX11	ENSG00000135604	protein_coding	chr6	0.2023	0.0292672	0.999488	pcos
STK4	ENSG00000101109	protein_coding	chr20	0.2027	0.0343247	0.999488	pcos
AP3S2	ENSG00000157823	protein_coding	chr15	0.2032	0.0222641	0.999488	pcos
MPPE1	ENSG00000154889	protein_coding	chr18	0.2038	0.0434445	0.999488	pcos
PLEKHA1	ENSG00000107679	protein_coding	chr10	0.2051	0.0420461	0.999488	pcos
MOSPD2	ENSG00000130150	protein_coding	chrX	0.2078	0.0298306	0.999488	pcos
CYLD	ENSG00000083799	protein_coding	chr16	0.21	0.0157966	0.999488	pcos
MAP3K1	ENSG00000095015	protein_coding	chr5	0.2132	0.0445133	0.999488	pcos
GDAP2	ENSG00000196505	protein_coding	chr1	0.2173	0.0100186	0.999488	pcos
TPRG1	ENSG00000188001	protein_coding	chr3	0.2181	0.0112351	0.999488	pcos
MMGT1	ENSG00000169446	protein_coding	chrX	0.2202	0.0159551	0.999488	pcos
KIAA2018	ENSG00000176542	protein_coding	chr3	0.2218	0.0396455	0.999488	pcos
WDR52	ENSG00000206530	protein_coding	chr3	0.2271	0.0476221	0.999488	pcos
MTF1	ENSG00000188786	protein_coding	chr1	0.2316	0.0264564	0.999488	pcos
ZMAT1	ENSG00000166432	protein_coding	chrX	0.2325	0.0387797	0.999488	pcos
SLC12A6	ENSG00000140199	protein_coding	chr15	0.2339	0.0165393	0.999488	pcos
GXYLT1	ENSG00000151233	protein_coding	chr12	0.2346	0.0383488	0.999488	pcos
KRAS	ENSG00000133703	protein_coding	chr12	0.235	0.0351852	0.999488	pcos
APAF1	ENSG00000120868	protein_coding	chr12	0.2364	0.0487203	0.999488	pcos
SUFU	ENSG00000107882	protein_coding	chr10	0.2365	0.0466139	0.999488	pcos
SREK1IP1	ENSG00000153006	protein_coding	chr5	0.2388	0.00849445	0.999488	pcos
KIAA1715	ENSG00000144320	protein_coding	chr2	0.2433	0.031835	0.999488	pcos
CDK19	ENSG00000155111	protein_coding	chr6	0.2454	0.0169364	0.999488	pcos
PRDM5	ENSG00000138738	protein_coding	chr4	0.2463	0.0486178	0.999488	pcos
CSGALNACT2	ENSG00000169826	protein_coding	chr10	0.247	0.017296	0.999488	pcos
FAM149A	ENSG00000109794	protein_coding	chr4	0.2479	0.0262008	0.999488	pcos
TLK1	ENSG00000198586	protein_coding	chr2	0.2514	0.0284081	0.999488	pcos
PAK1	ENSG00000149269	protein_coding	chr11	0.2524	0.0319758	0.999488	pcos
PUS7L	ENSG00000129317	protein_coding	chr12	0.2526	0.0481345	0.999488	pcos
ZC3H12C	ENSG00000149289	protein_coding	chr11	0.2538	0.0406878	0.999488	pcos
SNAP29	ENSG00000099940	protein_coding	chr22	0.2544	0.00300669	0.999488	pcos
DUSP16	ENSG00000111266	protein_coding	chr12	0.2567	0.0370178	0.999488	pcos
TET3	ENSG00000187605	protein_coding	chr2	0.2575	0.0260754	0.999488	pcos
CRLF3	ENSG00000176390	protein_coding	chr17	0.258	0.00443194	0.999488	pcos
TET2	ENSG00000168769	protein_coding	chr4	0.2595	0.00373535	0.999488	pcos
TBL1X	ENSG00000101849	protein_coding	chrX	0.2602	0.0482257	0.999488	pcos
CMAS	ENSG00000111726	protein_coding	chr12	0.2624	0.0268082	0.999488	pcos
BCL2L11	ENSG00000153094	protein_coding	chr2	0.2629	0.0435017	0.999488	pcos
MICAL1	ENSG00000135596	protein_coding	chr6	0.2634	0.040737	0.999488	pcos
UBTD2	ENSG00000168246	protein_coding	chr5	0.2681	0.0178605	0.999488	pcos
CD200	ENSG00000091972	protein_coding	chr3	0.2691	0.0366306	0.999488	pcos
GSAP	ENSG00000186088	protein_coding	chr7	0.2696	0.047176	0.999488	pcos
PRKACB	ENSG00000142875	protein_coding	chr1	0.2708	0.0153976	0.999488	pcos
JAZF1	ENSG00000153814	protein_coding	chr7	0.2725	0.0170204	0.999488	pcos
SOWAHC	ENSG00000198142	protein_coding	chr2	0.2783	0.00777266	0.999488	pcos
PRKX	ENSG00000183943	protein_coding	chrX	0.2803	0.0322435	0.999488	pcos
SMAP2	ENSG00000084070	protein_coding	chr1	0.282	0.0148064	0.999488	pcos
DOCK8	ENSG00000107099	protein_coding	chr9	0.2939	0.0315657	0.999488	pcos
FAM129A	ENSG00000135842	protein_coding	chr1	0.2948	0.00503305	0.999488	pcos
ROR1	ENSG00000185483	protein_coding	chr1	0.2952	0.0444945	0.999488	pcos
VAMP4	ENSG00000117533	protein_coding	chr1	0.2952	0.0490412	0.999488	pcos
CIITA	ENSG00000179583	protein_coding	chr16	0.2997	0.0120953	0.999488	pcos
RORA	ENSG00000069667	protein_coding	chr15	0.3005	0.0257734	0.999488	pcos
PTP4A3	ENSG00000184489	protein_coding	chr8	0.3047	0.0381641	0.999488	pcos
CPEB4	ENSG00000113742	protein_coding	chr5	0.305	0.0108	0.999488	pcos
GLIPR2	ENSG00000122694	protein_coding	chr9	0.3074	0.0465085	0.999488	pcos
H2AFY2	ENSG00000099284	protein_coding	chr10	0.3078	0.0422684	0.999488	pcos
LRRC16A	ENSG00000079691	protein_coding	chr6	0.3113	0.0244654	0.999488	pcos
DIAPH1	ENSG00000131504	protein_coding	chr5	0.312	0.0190873	0.999488	pcos
UBXN2B	ENSG00000215114	protein_coding	chr8	0.3153	0.00810513	0.999488	pcos
BANK1	ENSG00000153064	protein_coding	chr4	0.3191	0.0341601	0.999488	pcos
ARL4A	ENSG00000122644	protein_coding	chr7	0.3225	0.0212828	0.999488	pcos
PTPRJ	ENSG00000149177	protein_coding	chr11	0.3246	0.0468186	0.999488	pcos
FOXP2	ENSG00000128573	protein_coding	chr7	0.3258	0.0339326	0.999488	pcos
MOB1B	ENSG00000173542	protein_coding	chr4	0.3311	0.00382406	0.999488	pcos
PAQR3	ENSG00000163291	protein_coding	chr4	0.3317	0.0419901	0.999488	pcos
IFFO2	ENSG00000169991	protein_coding	chr1	0.332	0.0249306	0.999488	pcos
PPL	ENSG00000118898	protein_coding	chr16	0.332	0.00371717	0.999488	pcos
AOC2	ENSG00000131480	protein_coding	chr17	0.3327	0.0194271	0.999488	pcos
FAR2	ENSG00000064763	protein_coding	chr12	0.3328	0.0496995	0.999488	pcos
RHOU	ENSG00000116574	protein_coding	chr1	0.3355	0.0328307	0.999488	pcos
MZT1	ENSG00000204899	protein_coding	chr13	0.3361	0.0472972	0.999488	pcos
BCORL1	ENSG00000085185	protein_coding	chrX	0.339	0.0332728	0.999488	pcos
NUDT7	ENSG00000140876	protein_coding	chr16	0.34	0.0438261	0.999488	pcos
IGF2BP2	ENSG00000073792	protein_coding	chr3	0.3471	0.0203972	0.999488	pcos
PTPRE	ENSG00000132334	protein_coding	chr10	0.349	0.047367	0.999488	pcos
PSMG3-AS1	ENSG00000230487	lincRNA	chr7	0.3491	0.0306812	0.999488	pcos
ANO3	ENSG00000134343	protein_coding	chr11	0.3498	0.020578	0.999488	pcos
ELF4	ENSG00000102034	protein_coding	chrX	0.3513	0.0495128	0.999488	pcos
SDC4	ENSG00000124145	protein_coding	chr20	0.3543	0.0444674	0.999488	pcos
ZBTB21	ENSG00000173276	protein_coding	chr21	0.3618	0.000517152	0.821696	pcos
SYTL3	ENSG00000164674	protein_coding	chr6	0.3626	0.0391337	0.999488	pcos
PARP8	ENSG00000151883	protein_coding	chr5	0.3654	0.00785212	0.999488	pcos
DOCK10	ENSG00000135905	protein_coding	chr2	0.3725	0.0317118	0.999488	pcos
FAM117B	ENSG00000138439	protein_coding	chr2	0.3735	0.00406721	0.999488	pcos
B3GNT5	ENSG00000176597	protein_coding	chr3	0.3763	0.0283431	0.999488	pcos
GALNT7	ENSG00000109586	protein_coding	chr4	0.3765	0.0246933	0.999488	pcos
CYP27A1	ENSG00000135929	protein_coding	chr2	0.3828	0.036148	0.999488	pcos
CDKL3	ENSG00000006837	protein_coding	chr5	0.3828	0.0373828	0.999488	pcos
MN1	ENSG00000169184	protein_coding	chr22	0.3841	0.012445	0.999488	pcos
DNAH14	ENSG00000185842	protein_coding	chr1	0.3848	0.0429554	0.999488	pcos
ZNF736	ENSG00000234444	protein_coding	chr7	0.3849	0.010158	0.999488	pcos
LCP1	ENSG00000136167	protein_coding	chr13	0.3862	0.0480035	0.999488	pcos
TTC39B	ENSG00000155158	protein_coding	chr9	0.3898	0.00944449	0.999488	pcos
FAM13A-AS1	ENSG00000248019	antisense	chr4	0.4027	0.0139511	0.999488	pcos
CCRL2	ENSG00000121797	protein_coding	chr3	0.4032	0.0376193	0.999488	pcos
YOD1	ENSG00000180667	protein_coding	chr1	0.4062	0.0121951	0.999488	pcos
HLA-DOA	ENSG00000204252	protein_coding	chr6	0.4072	0.0269631	0.999488	pcos
SLC26A11	ENSG00000181045	protein_coding	chr17	0.4172	0.0450165	0.999488	pcos
RSPO3	ENSG00000146374	protein_coding	chr6	0.4203	0.0133748	0.999488	pcos
FMNL1	ENSG00000184922	protein_coding	chr17	0.4297	0.0469719	0.999488	pcos
CD9	ENSG00000010278	protein_coding	chr12	0.4391	0.0195616	0.999488	pcos
FAM110A	ENSG00000125898	protein_coding	chr20	0.4394	0.0389607	0.999488	pcos
NCS1	ENSG00000107130	protein_coding	chr9	0.443	0.0154467	0.999488	pcos
LIMK1	ENSG00000106683	protein_coding	chr7	0.4451	0.014231	0.999488	pcos
GNAL	ENSG00000141404	protein_coding	chr18	0.4471	3.93156e-05	0.255789	pcos
RNF24	ENSG00000101236	protein_coding	chr20	0.452	0.041954	0.999488	pcos
LY75	ENSG00000054219	protein_coding	chr2	0.4554	0.00996814	0.999488	pcos
LY75-CD302	ENSG00000248672	protein_coding	chr2	0.4554	0.00996814	0.999488	pcos
SPAG17	ENSG00000155761	protein_coding	chr1	0.4572	0.0464156	0.999488	pcos
ABHD12B	ENSG00000131969	protein_coding	chr14	0.4576	0.025807	0.999488	pcos
AOX1	ENSG00000138356	protein_coding	chr2	0.4577	0.0185375	0.999488	pcos
BMPER	ENSG00000164619	protein_coding	chr7	0.4589	0.0200697	0.999488	pcos
MAP1A	ENSG00000166963	protein_coding	chr15	0.4635	0.0153805	0.999488	pcos
ZNF569	ENSG00000196437	protein_coding	chr19	0.4647	0.00453559	0.999488	pcos
APOLD1	ENSG00000178878	protein_coding	chr12	0.4656	0.00604174	0.999488	pcos
C9orf84	ENSG00000165181	protein_coding	chr9	0.4679	0.0129224	0.999488	pcos
UNC13D	ENSG00000092929	protein_coding	chr17	0.4823	0.0289453	0.999488	pcos
PTPRC	ENSG00000081237	protein_coding	chr1	0.4827	0.0204841	0.999488	pcos
BTK	ENSG00000010671	protein_coding	chrX	0.4848	0.043178	0.999488	pcos
GPC4	ENSG00000076716	protein_coding	chrX	0.4852	0.016562	0.999488	pcos
MB21D2	ENSG00000180611	protein_coding	chr3	0.4872	0.00963906	0.999488	pcos
ZBED3	ENSG00000132846	protein_coding	chr5	0.4886	0.0184342	0.999488	pcos
LRRK2	ENSG00000188906	protein_coding	chr12	0.4987	0.0139428	0.999488	pcos
SATB2	ENSG00000119042	protein_coding	chr2	0.5077	0.00281618	0.999488	pcos
GCH1	ENSG00000131979	protein_coding	chr14	0.5124	0.0316613	0.999488	pcos
CENPE	ENSG00000138778	protein_coding	chr4	0.5145	0.0212255	0.999488	pcos
EVI2A	ENSG00000126860	protein_coding	chr17	0.5189	0.00842744	0.999488	pcos
SSX2IP	ENSG00000117155	protein_coding	chr1	0.5231	0.0165549	0.999488	pcos
DGKG	ENSG00000058866	protein_coding	chr3	0.5276	0.0395317	0.999488	pcos
CYR61	ENSG00000142871	protein_coding	chr1	0.5305	0.00662047	0.999488	pcos
WDFY4	ENSG00000128815	protein_coding	chr10	0.5313	0.0419098	0.999488	pcos
ITGB3BP	ENSG00000142856	protein_coding	chr1	0.5347	0.00782766	0.999488	pcos
ITGB2	ENSG00000160255	protein_coding	chr21	0.5409	0.0281842	0.999488	pcos
NCF2	ENSG00000116701	protein_coding	chr1	0.543	0.0103542	0.999488	pcos
FLNC	ENSG00000128591	protein_coding	chr7	0.5487	0.0257673	0.999488	pcos
AXIN2	ENSG00000168646	protein_coding	chr17	0.555	0.021738	0.999488	pcos
SLC16A3	ENSG00000141526	protein_coding	chr17	0.5581	0.0361346	0.999488	pcos
FBXO41	ENSG00000163013	protein_coding	chr2	0.5586	0.0313987	0.999488	pcos
AS3MT	ENSG00000214435	protein_coding	chr10	0.5617	0.0102803	0.999488	pcos
PLAUR	ENSG00000011422	protein_coding	chr19	0.5702	0.0378649	0.999488	pcos
SLC22A18	ENSG00000110628	protein_coding	chr11	0.5782	0.00885583	0.999488	pcos
FBP1	ENSG00000165140	protein_coding	chr9	0.5843	0.0143808	0.999488	pcos
KLHL6	ENSG00000172578	protein_coding	chr3	0.5886	0.0125991	0.999488	pcos
HLA-DQA1	ENSG00000196735	protein_coding	chr6	0.5938	0.00611846	0.999488	pcos
PRF1	ENSG00000180644	protein_coding	chr10	0.5952	0.0394155	0.999488	pcos
MOCOS	ENSG00000075643	protein_coding	chr18	0.5952	0.0168115	0.999488	pcos
PARVG	ENSG00000138964	protein_coding	chr22	0.601	0.0416042	0.999488	pcos
CECR1	ENSG00000093072	protein_coding	chr22	0.6021	0.0498622	0.999488	pcos
HMGCLL1	ENSG00000146151	protein_coding	chr6	0.6026	0.0446913	0.999488	pcos
CORO1A	ENSG00000102879	protein_coding	chr16	0.6081	0.028449	0.999488	pcos
C10orf105	ENSG00000214688	protein_coding	chr10	0.6099	0.00688325	0.999488	pcos
FGD3	ENSG00000127084	protein_coding	chr9	0.6118	0.0282001	0.999488	pcos
PLXNB3	ENSG00000198753	protein_coding	chrX	0.6135	0.0172431	0.999488	pcos
AP001053.11	ENSG00000215458	antisense	chr21	0.6168	0.0393467	0.999488	pcos
AC093627.10	ENSG00000240859	lincRNA	chr7	0.6188	0.0285853	0.999488	pcos
RPS6KA1	ENSG00000117676	protein_coding	chr1	0.6193	0.0235573	0.999488	pcos
MYO1F	ENSG00000142347	protein_coding	chr19	0.6242	0.0395711	0.999488	pcos
LST1	ENSG00000204482	protein_coding	chr6	0.6244	0.0305747	0.999488	pcos
CLVS1	ENSG00000177182	protein_coding	chr8	0.6245	0.0148003	0.999488	pcos
PSD4	ENSG00000125637	protein_coding	chr2	0.6275	0.0158711	0.999488	pcos
CTSW	ENSG00000172543	protein_coding	chr11	0.6291	0.041076	0.999488	pcos
ITGA4	ENSG00000115232	protein_coding	chr2	0.6315	0.0183677	0.999488	pcos
EVI2B	ENSG00000185862	protein_coding	chr17	0.6324	0.00633188	0.999488	pcos
CP	ENSG00000047457	protein_coding	chr3	0.6336	0.0368433	0.999488	pcos
DPEP2	ENSG00000167261	protein_coding	chr16	0.6372	0.0444095	0.999488	pcos
PTAFR	ENSG00000169403	protein_coding	chr1	0.6412	0.00238289	0.999488	pcos
RASSF5	ENSG00000136653	protein_coding	chr1	0.653	0.024031	0.999488	pcos
A1BG	ENSG00000121410	protein_coding	chr19	0.6593	0.0384259	0.999488	pcos
PDLIM3	ENSG00000154553	protein_coding	chr4	0.6598	0.0121676	0.999488	pcos
SOX9	ENSG00000125398	protein_coding	chr17	0.6623	0.0150662	0.999488	pcos
AOAH	ENSG00000136250	protein_coding	chr7	0.6636	0.0210616	0.999488	pcos
BIN2	ENSG00000110934	protein_coding	chr12	0.6676	0.0382634	0.999488	pcos
DDO	ENSG00000203797	protein_coding	chr6	0.6694	0.0362219	0.999488	pcos
PIK3R5	ENSG00000141506	protein_coding	chr17	0.6702	0.0123984	0.999488	pcos
CXCR4	ENSG00000121966	protein_coding	chr2	0.6707	0.0393189	0.999488	pcos
LILRB2	ENSG00000131042	protein_coding	chr19	0.6755	0.0299791	0.999488	pcos
C11orf45	ENSG00000174370	protein_coding	chr11	0.6768	0.0338313	0.999488	pcos
NKD1	ENSG00000140807	protein_coding	chr16	0.6779	0.0293326	0.999488	pcos
NLRC4	ENSG00000091106	protein_coding	chr2	0.6782	0.045304	0.999488	pcos
EFNA4	ENSG00000243364	protein_coding	chr1	0.6783	0.0244064	0.999488	pcos
SLITRK2	ENSG00000185985	protein_coding	chrX	0.6821	0.0344623	0.999488	pcos
AMICA1	ENSG00000160593	protein_coding	chr11	0.6874	0.0330287	0.999488	pcos
MNDA	ENSG00000163563	protein_coding	chr1	0.6893	0.0250111	0.999488	pcos
PPARGC1A	ENSG00000109819	protein_coding	chr4	0.6943	0.0216936	0.999488	pcos
ZNF793	ENSG00000188227	protein_coding	chr19	0.6967	0.00403674	0.999488	pcos
CELSR1	ENSG00000075275	protein_coding	chr22	0.7041	0.0467607	0.999488	pcos
SEMA4D	ENSG00000187764	protein_coding	chr9	0.7075	0.0389601	0.999488	pcos
NRXN3	ENSG00000021645	protein_coding	chr14	0.7089	0.0144051	0.999488	pcos
SERINC2	ENSG00000168528	protein_coding	chr1	0.7131	0.001896	0.999488	pcos
ATF3	ENSG00000162772	protein_coding	chr1	0.7156	0.0321701	0.999488	pcos
CCBE1	ENSG00000183287	protein_coding	chr18	0.7187	0.0474634	0.999488	pcos
PLXNC1	ENSG00000136040	protein_coding	chr12	0.7192	0.00956699	0.999488	pcos
PTPN22	ENSG00000134242	protein_coding	chr1	0.7193	0.0222529	0.999488	pcos
TBX1	ENSG00000184058	protein_coding	chr22	0.7381	0.0430412	0.999488	pcos
ADH6	ENSG00000172955	protein_coding	chr4	0.7398	0.0233933	0.999488	pcos
CD69	ENSG00000110848	protein_coding	chr12	0.7437	0.0413187	0.999488	pcos
ISG20	ENSG00000172183	protein_coding	chr15	0.7441	0.0165589	0.999488	pcos
COL4A4	ENSG00000081052	protein_coding	chr2	0.7495	0.0330264	0.999488	pcos
AGPAT9	ENSG00000138678	protein_coding	chr4	0.7496	0.00463415	0.999488	pcos
TRAF3IP3	ENSG00000009790	protein_coding	chr1	0.7527	0.0290965	0.999488	pcos
HK3	ENSG00000160883	protein_coding	chr5	0.7532	0.0188165	0.999488	pcos
CD52	ENSG00000169442	protein_coding	chr1	0.7611	0.0181923	0.999488	pcos
SCN8A	ENSG00000196876	protein_coding	chr12	0.7629	0.0466678	0.999488	pcos
CYP2S1	ENSG00000167600	protein_coding	chr19	0.7639	0.0332848	0.999488	pcos
FLVCR2	ENSG00000119686	protein_coding	chr14	0.7705	0.0055693	0.999488	pcos
PFKFB4	ENSG00000114268	protein_coding	chr3	0.7723	0.0466151	0.999488	pcos
SYTL1	ENSG00000142765	protein_coding	chr1	0.7759	0.0425037	0.999488	pcos
IL2RG	ENSG00000147168	protein_coding	chrX	0.7793	0.0307202	0.999488	pcos
TAGAP	ENSG00000164691	protein_coding	chr6	0.7849	0.0204512	0.999488	pcos
CD22	ENSG00000012124	protein_coding	chr19	0.7982	0.0307324	0.999488	pcos
RAC2	ENSG00000128340	protein_coding	chr22	0.7999	0.0108355	0.999488	pcos
PRKCB	ENSG00000166501	protein_coding	chr16	0.8007	0.0224475	0.999488	pcos
CLEC7A	ENSG00000172243	protein_coding	chr12	0.8055	0.0476816	0.999488	pcos
C5AR1	ENSG00000197405	protein_coding	chr19	0.8092	0.0246953	0.999488	pcos
DOCK5	ENSG00000147459	protein_coding	chr8	0.8232	0.0077425	0.999488	pcos
SLAMF6	ENSG00000162739	protein_coding	chr1	0.8299	0.0206492	0.999488	pcos
NCEH1	ENSG00000144959	protein_coding	chr3	0.8424	0.0104777	0.999488	pcos
SERPINE1	ENSG00000106366	protein_coding	chr7	0.8441	0.0135058	0.999488	pcos
RUNX3	ENSG00000020633	protein_coding	chr1	0.8493	0.00141165	0.948446	pcos
IL7R	ENSG00000168685	protein_coding	chr5	0.8505	0.049505	0.999488	pcos
SLC52A3	ENSG00000101276	protein_coding	chr20	0.8514	0.0430422	0.999488	pcos
FGR	ENSG00000000938	protein_coding	chr1	0.857	0.00605667	0.999488	pcos
RARRES1	ENSG00000118849	protein_coding	chr3	0.8593	0.000740465	0.853155	pcos
EPHB1	ENSG00000154928	protein_coding	chr3	0.8613	0.0440302	0.999488	pcos
SPINT1	ENSG00000166145	protein_coding	chr15	0.8737	0.0388763	0.999488	pcos
NRIP3	ENSG00000175352	protein_coding	chr11	0.8881	0.0158969	0.999488	pcos
COBL	ENSG00000106078	protein_coding	chr7	0.889	0.0391312	0.999488	pcos
PANX2	ENSG00000073150	protein_coding	chr22	0.8945	0.0301312	0.999488	pcos
CASS4	ENSG00000087589	protein_coding	chr20	0.9003	0.019981	0.999488	pcos
MAPK13	ENSG00000156711	protein_coding	chr6	0.9005	0.00709972	0.999488	pcos
MS4A14	ENSG00000166928	protein_coding	chr11	0.9085	0.00387442	0.999488	pcos
PARD6B	ENSG00000124171	protein_coding	chr20	0.9117	0.0205696	0.999488	pcos
SEMA4A	ENSG00000196189	protein_coding	chr1	0.9126	0.0315799	0.999488	pcos
CCR5	ENSG00000160791	protein_coding	chr3	0.9127	0.021839	0.999488	pcos
RLTPR	ENSG00000159753	protein_coding	chr16	0.9184	0.00599788	0.999488	pcos
TLR8	ENSG00000101916	protein_coding	chrX	0.9248	0.00584012	0.999488	pcos
SLC22A15	ENSG00000163393	protein_coding	chr1	0.9279	0.00071749	0.853155	pcos
CD101	ENSG00000134256	protein_coding	chr1	0.9315	0.0227954	0.999488	pcos
TMEM71	ENSG00000165071	protein_coding	chr8	0.9417	0.0250173	0.999488	pcos
RGS18	ENSG00000150681	protein_coding	chr1	0.9432	0.0436118	0.999488	pcos
SIGLEC9	ENSG00000129450	protein_coding	chr19	0.9492	0.00844657	0.999488	pcos
MCTP2	ENSG00000140563	protein_coding	chr15	0.9608	0.0452491	0.999488	pcos
CYTIP	ENSG00000115165	protein_coding	chr2	0.9611	0.0121454	0.999488	pcos
PTGS2	ENSG00000073756	protein_coding	chr1	0.9654	0.0475087	0.999488	pcos
HRH2	ENSG00000113749	protein_coding	chr5	0.9656	0.0105942	0.999488	pcos
GOLGA7B	ENSG00000155265	protein_coding	chr10	0.966	0.0140882	0.999488	pcos
SLC7A11	ENSG00000151012	protein_coding	chr4	0.9908	0.040147	0.999488	pcos
CDCP1	ENSG00000163814	protein_coding	chr3	0.9964	0.0446813	0.999488	pcos
MATK	ENSG00000007264	protein_coding	chr19	1.0036	0.0388809	0.999488	pcos
S100A3	ENSG00000188015	protein_coding	chr1	1.0065	0.0291449	0.999488	pcos
CCR7	ENSG00000126353	protein_coding	chr17	1.022	0.0144926	0.999488	pcos
SP140	ENSG00000079263	protein_coding	chr2	1.0294	0.0362698	0.999488	pcos
PRAM1	ENSG00000133246	protein_coding	chr19	1.0409	0.0386468	0.999488	pcos
ZMIZ1-AS1	ENSG00000224596	antisense	chr10	1.0412	0.0174804	0.999488	pcos
ITK	ENSG00000113263	protein_coding	chr5	1.049	0.0184816	0.999488	pcos
DAPP1	ENSG00000070190	protein_coding	chr4	1.0648	0.00401526	0.999488	pcos
SLAMF8	ENSG00000158714	protein_coding	chr1	1.0687	0.00427119	0.999488	pcos
IL1R2	ENSG00000115590	protein_coding	chr2	1.0695	0.0366086	0.999488	pcos
SLAMF7	ENSG00000026751	protein_coding	chr1	1.0828	0.0060505	0.999488	pcos
RNF165	ENSG00000141622	protein_coding	chr18	1.0828	0.0333718	0.999488	pcos
IPCEF1	ENSG00000074706	protein_coding	chr6	1.0864	0.0252074	0.999488	pcos
ACOT11	ENSG00000162390	protein_coding	chr1	1.0936	0.00409338	0.999488	pcos
LEF1	ENSG00000138795	protein_coding	chr4	1.0981	0.0469878	0.999488	pcos
KCNH7	ENSG00000184611	protein_coding	chr2	1.1022	0.0368272	0.999488	pcos
C19orf38	ENSG00000214212	protein_coding	chr19	1.1151	0.0358657	0.999488	pcos
SLC16A6	ENSG00000108932	protein_coding	chr17	1.1213	0.0175938	0.999488	pcos
EMR2	ENSG00000127507	protein_coding	chr19	1.1353	0.0136461	0.999488	pcos
SIGLEC7	ENSG00000168995	protein_coding	chr19	1.1367	0.0281295	0.999488	pcos
RAB27B	ENSG00000041353	protein_coding	chr18	1.1543	0.0153109	0.999488	pcos
ITGAX	ENSG00000140678	protein_coding	chr16	1.1611	0.00895854	0.999488	pcos
LINC00861	ENSG00000245164	lincRNA	chr8	1.1664	0.0402591	0.999488	pcos
LILRA5	ENSG00000187116	protein_coding	chr19	1.173	0.0281497	0.999488	pcos
DRD1	ENSG00000184845	protein_coding	chr5	1.2191	0.0291437	0.999488	pcos
AQP9	ENSG00000103569	protein_coding	chr15	1.2453	0.0470457	0.999488	pcos
CLIC6	ENSG00000159212	protein_coding	chr21	1.2505	0.00571755	0.999488	pcos
CD3D	ENSG00000167286	protein_coding	chr11	1.2593	0.0317479	0.999488	pcos
APOBR	ENSG00000184730	protein_coding	chr16	1.2692	0.007613	0.999488	pcos
NCAPH	ENSG00000121152	protein_coding	chr2	1.2728	0.00578804	0.999488	pcos
SCML4	ENSG00000146285	protein_coding	chr6	1.29	0.0335273	0.999488	pcos
BCL2A1	ENSG00000140379	protein_coding	chr15	1.2927	0.0063039	0.999488	pcos
RAB11FIP4	ENSG00000131242	protein_coding	chr17	1.2946	0.00301908	0.999488	pcos
ADAMDEC1	ENSG00000134028	protein_coding	chr8	1.3072	0.0226666	0.999488	pcos
PADI2	ENSG00000117115	protein_coding	chr1	1.3312	0.0254166	0.999488	pcos
TFCP2L1	ENSG00000115112	protein_coding	chr2	1.3326	0.0282403	0.999488	pcos
FAIM3	ENSG00000162894	protein_coding	chr1	1.3657	0.00481772	0.999488	pcos
CD300LB	ENSG00000178789	protein_coding	chr17	1.3693	0.00264464	0.999488	pcos
XK	ENSG00000047597	protein_coding	chrX	1.376	0.0224826	0.999488	pcos
CCL3	ENSG00000006075	protein_coding	chr17	1.3912	0.00332806	0.999488	pcos
ZNF812	ENSG00000224689	protein_coding	chr19	1.4072	0.00322663	0.999488	pcos
RGS1	ENSG00000090104	protein_coding	chr1	1.4183	0.00033812	0.653121	pcos
UBE2QL1	ENSG00000215218	protein_coding	chr5	1.4467	0.00132998	0.934191	pcos
F5	ENSG00000198734	protein_coding	chr1	1.4796	0.0214447	0.999488	pcos
HAL	ENSG00000084110	protein_coding	chr12	1.5383	0.0283072	0.999488	pcos
MS4A1	ENSG00000156738	protein_coding	chr11	1.5391	0.0403104	0.999488	pcos
SDS	ENSG00000135094	protein_coding	chr12	1.5472	0.0178107	0.999488	pcos
EMR1	ENSG00000174837	protein_coding	chr19	1.7153	0.0194814	0.999488	pcos
CCL22	ENSG00000102962	protein_coding	chr16	1.7669	0.0063914	0.999488	pcos
PKHD1L1	ENSG00000205038	protein_coding	chr8	1.7714	0.0267577	0.999488	pcos
EMR3	ENSG00000131355	protein_coding	chr19	1.8655	0.025636	0.999488	pcos
FCRL1	ENSG00000163534	protein_coding	chr1	1.8697	0.0271497	0.999488	pcos
SALL1	ENSG00000103449	protein_coding	chr16	1.8965	0.0015414	0.987003	pcos
GLT1D1	ENSG00000151948	protein_coding	chr12	1.948	0.0111442	0.999488	pcos
KRT1	ENSG00000167768	protein_coding	chr12	1.9833	0.0314432	0.999488	pcos
KCNA1	ENSG00000111262	protein_coding	chr12	2.031	0.0012741	0.934191	pcos
KRT23	ENSG00000108244	protein_coding	chr17	2.2764	0.0167563	0.999488	pcos
DCSTAMP	ENSG00000164935	protein_coding	chr8	2.3471	0.00167175	0.993597	pcos
CHIT1	ENSG00000133063	protein_coding	chr1	2.5778	0.00180686	0.997192	pcos
MS4A6E	ENSG00000166926	protein_coding	chr11	3.0923	0.00305792	0.999488	pcos

## Sheet: Control vs PCOS_in GF
symbol	ensembl_gene_id	gene_biotype	chromosome_name	log2FoldChange_groups_PCOS_vs_CTR	pvalue_groups_PCOS_vs_CTR	padj_groups_PCOS_vs_CTR	type_gropcoss_PCOS_vs_CTR
COL6A6	ENSG00000206384	protein_coding	chr3	-2.2283	0.00494118	0.690617	ctr
GALNT14	ENSG00000158089	protein_coding	chr2	-1.6253	0.00405233	0.679334	ctr
CPB1	ENSG00000153002	protein_coding	chr3	-1.3829	1.50477e-05	0.0478161	ctr
AMPH	ENSG00000078053	protein_coding	chr7	-1.22	0.000612136	0.415892	ctr
APOB	ENSG00000084674	protein_coding	chr2	-1.1419	0.00434855	0.679334	ctr
LSAMP	ENSG00000185565	protein_coding	chr3	-1.1182	0.0416593	0.692597	ctr
GRM7	ENSG00000196277	protein_coding	chr3	-1.0713	0.0266095	0.692597	ctr
CSN1S1	ENSG00000126545	protein_coding	chr4	-1.0521	0.0319692	0.692597	ctr
GYS2	ENSG00000111713	protein_coding	chr12	-1.0249	0.0156872	0.692597	ctr
ZNF676	ENSG00000196109	protein_coding	chr19	-1.0193	0.0142567	0.692597	ctr
HLA-DRB5	ENSG00000198502	protein_coding	chr6	-0.9597	0.0189318	0.692597	ctr
TUBB1	ENSG00000101162	protein_coding	chr20	-0.9167	0.0078438	0.692597	ctr
RAB4A	ENSG00000168118	protein_coding	chr1	-0.9165	0.0374915	0.692597	ctr
SPHAR	ENSG00000213029	protein_coding	chr1	-0.9165	0.0374915	0.692597	ctr
DEFB132	ENSG00000186458	protein_coding	chr20	-0.907	0.00521209	0.692597	ctr
GABRB3	ENSG00000166206	protein_coding	chr15	-0.9035	0.0195401	0.692597	ctr
FCN2	ENSG00000160339	protein_coding	chr9	-0.8567	0.00316575	0.679334	ctr
OPRK1	ENSG00000082556	protein_coding	chr8	-0.8416	0.0421054	0.692597	ctr
HSD17B13	ENSG00000170509	protein_coding	chr4	-0.8304	0.00125604	0.475366	ctr
PPBP	ENSG00000163736	protein_coding	chr4	-0.8181	0.0270628	0.692597	ctr
CNTN1	ENSG00000018236	protein_coding	chr12	-0.8109	0.00227489	0.639936	ctr
ADAM23	ENSG00000114948	protein_coding	chr2	-0.7821	0.0436138	0.692597	ctr
ANKRD30A	ENSG00000148513	protein_coding	chr10	-0.7751	0.00415095	0.679334	ctr
CRHBP	ENSG00000145708	protein_coding	chr5	-0.7724	2.02083e-05	0.052262	ctr
PLP1	ENSG00000123560	protein_coding	chrX	-0.7677	0.000339278	0.277083	ctr
ACTG2	ENSG00000163017	protein_coding	chr2	-0.7595	0.0405176	0.692597	ctr
NAALAD2	ENSG00000077616	protein_coding	chr11	-0.7547	0.00125229	0.475366	ctr
FADS2	ENSG00000134824	protein_coding	chr11	-0.7541	0.00707933	0.692597	ctr
SLC22A5	ENSG00000197375	protein_coding	chr5	-0.7517	0.0123779	0.692597	ctr
STOX1	ENSG00000165730	protein_coding	chr10	-0.7497	0.0437706	0.692597	ctr
CXorf57	ENSG00000147231	protein_coding	chrX	-0.7411	0.0423072	0.692597	ctr
THBS4	ENSG00000113296	protein_coding	chr5	-0.7372	0.0219495	0.692597	ctr
THSD4	ENSG00000187720	protein_coding	chr15	-0.7334	0.0339	0.692597	ctr
STON1	ENSG00000243244	protein_coding	chr2	-0.7302	0.000362096	0.280932	ctr
RGS18	ENSG00000150681	protein_coding	chr1	-0.7222	0.0109589	0.692597	ctr
PDGFD	ENSG00000170962	protein_coding	chr11	-0.7206	0.000657432	0.415892	ctr
ADAMTSL1	ENSG00000178031	protein_coding	chr9	-0.7063	0.0280745	0.692597	ctr
SEMA3D	ENSG00000153993	protein_coding	chr7	-0.6998	0.00216241	0.639936	ctr
PNPLA3	ENSG00000100344	protein_coding	chr22	-0.6886	0.0182421	0.692597	ctr
XPNPEP2	ENSG00000122121	protein_coding	chrX	-0.6863	0.012817	0.692597	ctr
CRISPLD1	ENSG00000121005	protein_coding	chr8	-0.6759	0.0167054	0.692597	ctr
MAP3K7CL	ENSG00000156265	protein_coding	chr21	-0.6746	0.0216657	0.692597	ctr
IGF1	ENSG00000017427	protein_coding	chr12	-0.6731	0.00410452	0.679334	ctr
C1orf226	ENSG00000239887	protein_coding	chr1	-0.6639	0.0320139	0.692597	ctr
CA2	ENSG00000104267	protein_coding	chr8	-0.6633	0.0213979	0.692597	ctr
SULT1A2	ENSG00000197165	protein_coding	chr16	-0.6297	0.00374264	0.679334	ctr
DGAT2	ENSG00000062282	protein_coding	chr11	-0.6224	0.0228414	0.692597	ctr
ZNF681	ENSG00000196172	protein_coding	chr19	-0.6126	0.0167167	0.692597	ctr
PTPLB	ENSG00000206527	protein_coding	chr3	-0.6068	0.0143423	0.692597	ctr
COL3A1	ENSG00000168542	protein_coding	chr2	-0.5961	0.0337613	0.692597	ctr
CD36	ENSG00000135218	protein_coding	chr7	-0.5951	0.0165543	0.692597	ctr
HBB	ENSG00000244734	protein_coding	chr11	-0.5877	0.046234	0.692597	ctr
SUB1	ENSG00000113387	protein_coding	chr5	-0.5875	0.0160269	0.692597	ctr
SREBF1	ENSG00000072310	protein_coding	chr17	-0.5843	0.0114263	0.692597	ctr
CHL1	ENSG00000134121	protein_coding	chr3	-0.584	0.0244002	0.692597	ctr
LPL	ENSG00000175445	protein_coding	chr8	-0.584	0.0266473	0.692597	ctr
MME	ENSG00000196549	protein_coding	chr3	-0.5819	0.0115729	0.692597	ctr
SCD	ENSG00000099194	protein_coding	chr10	-0.5809	0.0149127	0.692597	ctr
ELOVL3	ENSG00000119915	protein_coding	chr10	-0.5777	0.0498289	0.692597	ctr
SHROOM3	ENSG00000138771	protein_coding	chr4	-0.5777	0.0396391	0.692597	ctr
RCAN2	ENSG00000172348	protein_coding	chr6	-0.5711	0.0341853	0.692597	ctr
B2M	ENSG00000166710	protein_coding	chr15	-0.5705	0.0195477	0.692597	ctr
HRNR	ENSG00000197915	protein_coding	chr1	-0.5681	0.0368496	0.692597	ctr
DCN	ENSG00000011465	protein_coding	chr12	-0.5662	0.0137737	0.692597	ctr
CHIC1	ENSG00000204116	protein_coding	chrX	-0.5651	0.0466504	0.692597	ctr
MALAT1	ENSG00000251562	lincRNA	chr11	-0.563	0.0296196	0.692597	ctr
GPAM	ENSG00000119927	protein_coding	chr10	-0.5611	0.0349147	0.692597	ctr
KLHL31	ENSG00000124743	protein_coding	chr6	-0.5559	0.0439638	0.692597	ctr
CAPN6	ENSG00000077274	protein_coding	chrX	-0.5554	0.044389	0.692597	ctr
CYB5A	ENSG00000166347	protein_coding	chr18	-0.5524	0.0294716	0.692597	ctr
ST8SIA1	ENSG00000111728	protein_coding	chr12	-0.5486	0.0330523	0.692597	ctr
ACSL1	ENSG00000151726	protein_coding	chr4	-0.5475	0.0294445	0.692597	ctr
GULP1	ENSG00000144366	protein_coding	chr2	-0.5452	0.0263968	0.692597	ctr
SERPINI1	ENSG00000163536	protein_coding	chr3	-0.5377	0.0409371	0.692597	ctr
TRHDE	ENSG00000072657	protein_coding	chr12	-0.5334	0.022674	0.692597	ctr
GLUL	ENSG00000135821	protein_coding	chr1	-0.5324	0.0486416	0.692597	ctr
FABP4	ENSG00000170323	protein_coding	chr8	-0.5295	0.0296653	0.692597	ctr
PGM3	ENSG00000013375	protein_coding	chr6	-0.5291	0.00618635	0.692597	ctr
RPL37A	ENSG00000197756	protein_coding	chr2	-0.5253	0.0353451	0.692597	ctr
TPT1	ENSG00000133112	protein_coding	chr13	-0.5208	0.0276958	0.692597	ctr
IGSF10	ENSG00000152580	protein_coding	chr3	-0.5166	0.0343736	0.692597	ctr
MYL6	ENSG00000092841	protein_coding	chr12	-0.5141	0.0393734	0.692597	ctr
ANXA1	ENSG00000135046	protein_coding	chr9	-0.5141	0.0218072	0.692597	ctr
ADH1B	ENSG00000196616	protein_coding	chr4	-0.5131	0.0474292	0.692597	ctr
GPR34	ENSG00000171659	protein_coding	chrX	-0.5113	0.00799323	0.692597	ctr
CES1	ENSG00000198848	protein_coding	chr16	-0.5102	0.0365813	0.692597	ctr
CDKN2C	ENSG00000123080	protein_coding	chr1	-0.5096	0.0263739	0.692597	ctr
SLC16A7	ENSG00000118596	protein_coding	chr12	-0.5045	0.0268992	0.692597	ctr
UGP2	ENSG00000169764	protein_coding	chr2	-0.5039	0.0217223	0.692597	ctr
C1QTNF3	ENSG00000082196	protein_coding	chr5	-0.5003	0.0417288	0.692597	ctr
MDH1	ENSG00000014641	protein_coding	chr2	-0.4995	0.015926	0.692597	ctr
TXNIP	ENSG00000117289	protein_coding	chr1	-0.4984	0.0389589	0.692597	ctr
RPL27	ENSG00000131469	protein_coding	chr17	-0.4981	0.0265749	0.692597	ctr
TTLL7	ENSG00000137941	protein_coding	chr1	-0.4972	0.0337486	0.692597	ctr
LEP	ENSG00000174697	protein_coding	chr7	-0.4969	0.03783	0.692597	ctr
PPP1R1B	ENSG00000131771	protein_coding	chr17	-0.4954	0.0302626	0.692597	ctr
UBC	ENSG00000150991	protein_coding	chr12	-0.4953	0.0487334	0.692597	ctr
IGFBP3	ENSG00000146674	protein_coding	chr7	-0.4929	0.0430136	0.692597	ctr
RPS11	ENSG00000142534	protein_coding	chr19	-0.4916	0.0489486	0.692597	ctr
SEPP1	ENSG00000250722	protein_coding	chr5	-0.4898	0.0296526	0.692597	ctr
ITM2B	ENSG00000136156	protein_coding	chr13	-0.4888	0.0323754	0.692597	ctr
MMD	ENSG00000108960	protein_coding	chr17	-0.4877	0.0215111	0.692597	ctr
LUM	ENSG00000139329	protein_coding	chr12	-0.4838	0.0137903	0.692597	ctr
C5orf30	ENSG00000181751	protein_coding	chr5	-0.4836	0.00327518	0.679334	ctr
RPS6	ENSG00000137154	protein_coding	chr9	-0.4836	0.0433106	0.692597	ctr
GLT8D2	ENSG00000120820	protein_coding	chr12	-0.4834	0.00760707	0.692597	ctr
TMEM56	ENSG00000152078	protein_coding	chr1	-0.4816	0.0174909	0.692597	ctr
ANXA2	ENSG00000182718	protein_coding	chr15	-0.4816	0.0368841	0.692597	ctr
KIAA1586	ENSG00000168116	protein_coding	chr6	-0.4801	0.0144906	0.692597	ctr
ELOVL5	ENSG00000012660	protein_coding	chr6	-0.4783	0.0409725	0.692597	ctr
SMPDL3A	ENSG00000172594	protein_coding	chr6	-0.4782	0.00444498	0.679334	ctr
DLAT	ENSG00000150768	protein_coding	chr11	-0.4774	0.0119691	0.692597	ctr
COX7C	ENSG00000127184	protein_coding	chr5	-0.4767	0.0304873	0.692597	ctr
MGP	ENSG00000111341	protein_coding	chr12	-0.4749	0.0143982	0.692597	ctr
RPL11	ENSG00000142676	protein_coding	chr1	-0.464	0.0457586	0.692597	ctr
GOLT1B	ENSG00000111711	protein_coding	chr12	-0.4635	0.0292634	0.692597	ctr
PRDX3	ENSG00000165672	protein_coding	chr10	-0.4599	0.0122873	0.692597	ctr
ATP5J	ENSG00000154723	protein_coding	chr21	-0.4597	0.0182952	0.692597	ctr
EPB42	ENSG00000166947	protein_coding	chr15	-0.4588	0.0443653	0.692597	ctr
RPL12	ENSG00000197958	protein_coding	chr9	-0.4587	0.045413	0.692597	ctr
CPXM1	ENSG00000088882	protein_coding	chr20	-0.4558	0.0498613	0.692597	ctr
ARL6IP5	ENSG00000144746	protein_coding	chr3	-0.4553	0.0474312	0.692597	ctr
WRB	ENSG00000182093	protein_coding	chr21	-0.455	0.0128599	0.692597	ctr
PLA2G4A	ENSG00000116711	protein_coding	chr1	-0.4548	0.00219653	0.639936	ctr
CHRDL1	ENSG00000101938	protein_coding	chrX	-0.4542	0.0397331	0.692597	ctr
ANXA5	ENSG00000164111	protein_coding	chr4	-0.4541	0.028084	0.692597	ctr
LDHB	ENSG00000111716	protein_coding	chr12	-0.454	0.0315977	0.692597	ctr
CDR2L	ENSG00000109089	protein_coding	chr17	-0.4527	0.0411297	0.692597	ctr
HSPA8	ENSG00000109971	protein_coding	chr11	-0.4517	0.0270117	0.692597	ctr
RNASE1	ENSG00000129538	protein_coding	chr14	-0.4493	0.0156894	0.692597	ctr
MGST1	ENSG00000008394	protein_coding	chr12	-0.4477	0.0405693	0.692597	ctr
EMP1	ENSG00000134531	protein_coding	chr12	-0.4472	0.0403779	0.692597	ctr
COX6C	ENSG00000164919	protein_coding	chr8	-0.446	0.0462113	0.692597	ctr
NDUFA5	ENSG00000128609	protein_coding	chr7	-0.4453	0.0455065	0.692597	ctr
FGL2	ENSG00000127951	protein_coding	chr7	-0.4438	0.0114766	0.692597	ctr
HRSP12	ENSG00000132541	protein_coding	chr8	-0.4436	0.0416638	0.692597	ctr
ITM2A	ENSG00000078596	protein_coding	chrX	-0.4435	0.0010747	0.475366	ctr
NET1	ENSG00000173848	protein_coding	chr10	-0.4433	0.038985	0.692597	ctr
PLAT	ENSG00000104368	protein_coding	chr8	-0.4422	0.0121015	0.692597	ctr
COX7B	ENSG00000131174	protein_coding	chrX	-0.4387	0.0195648	0.692597	ctr
CXCL14	ENSG00000145824	protein_coding	chr5	-0.4373	0.0070748	0.692597	ctr
ANGPTL1	ENSG00000116194	protein_coding	chr1	-0.4362	0.012802	0.692597	ctr
IGFBP5	ENSG00000115461	protein_coding	chr2	-0.4343	0.0225643	0.692597	ctr
DBI	ENSG00000155368	protein_coding	chr2	-0.4316	0.0299633	0.692597	ctr
SDPR	ENSG00000168497	protein_coding	chr2	-0.4291	0.0469999	0.692597	ctr
HMGB1	ENSG00000189403	protein_coding	chr13	-0.428	0.0277067	0.692597	ctr
SPATA20	ENSG00000006282	protein_coding	chr17	-0.4269	0.047443	0.692597	ctr
RPL30	ENSG00000156482	protein_coding	chr8	-0.4264	0.042276	0.692597	ctr
ZDHHC21	ENSG00000175893	protein_coding	chr9	-0.4253	0.00976846	0.692597	ctr
SRPX	ENSG00000101955	protein_coding	chrX	-0.4198	0.046613	0.692597	ctr
TC2N	ENSG00000165929	protein_coding	chr14	-0.4193	0.0308184	0.692597	ctr
ATP5A1	ENSG00000152234	protein_coding	chr18	-0.4178	0.040866	0.692597	ctr
TWF1	ENSG00000151239	protein_coding	chr12	-0.4175	0.0325136	0.692597	ctr
THRSP	ENSG00000151365	protein_coding	chr11	-0.4174	0.0370654	0.692597	ctr
PTEN	ENSG00000171862	protein_coding	chr10	-0.417	0.0462892	0.692597	ctr
AKR1C3	ENSG00000196139	protein_coding	chr10	-0.4169	0.0461233	0.692597	ctr
TRAM1	ENSG00000067167	protein_coding	chr8	-0.4154	0.0322036	0.692597	ctr
GCFC2	ENSG00000005436	protein_coding	chr2	-0.4149	0.0108548	0.692597	ctr
HIGD1A	ENSG00000181061	protein_coding	chr3	-0.4149	0.0474565	0.692597	ctr
IL1RAP	ENSG00000196083	protein_coding	chr3	-0.4148	0.0199239	0.692597	ctr
RETSAT	ENSG00000042445	protein_coding	chr2	-0.4123	0.0467706	0.692597	ctr
CTSK	ENSG00000143387	protein_coding	chr1	-0.412	0.0224077	0.692597	ctr
TMEM209	ENSG00000146842	protein_coding	chr7	-0.4113	0.0153543	0.692597	ctr
NCOA4	ENSG00000138293	protein_coding	chr10	-0.409	0.0318747	0.692597	ctr
COX7A2	ENSG00000112695	protein_coding	chr6	-0.4074	0.0163911	0.692597	ctr
PIK3R1	ENSG00000145675	protein_coding	chr5	-0.4069	0.029777	0.692597	ctr
SERINC1	ENSG00000111897	protein_coding	chr6	-0.4068	0.0387741	0.692597	ctr
ATP5B	ENSG00000110955	protein_coding	chr12	-0.4044	0.0456476	0.692597	ctr
ITPR2	ENSG00000123104	protein_coding	chr12	-0.4004	0.00385264	0.679334	ctr
KITLG	ENSG00000049130	protein_coding	chr12	-0.3992	0.023521	0.692597	ctr
ICAM3	ENSG00000076662	protein_coding	chr19	-0.3988	0.0361878	0.692597	ctr
MYL12A	ENSG00000101608	protein_coding	chr18	-0.3987	0.0276573	0.692597	ctr
SEMA3C	ENSG00000075223	protein_coding	chr7	-0.3981	0.019955	0.692597	ctr
AK4	ENSG00000162433	protein_coding	chr1	-0.3972	0.0247859	0.692597	ctr
PLOD2	ENSG00000152952	protein_coding	chr3	-0.3965	0.00982474	0.692597	ctr
ACLY	ENSG00000131473	protein_coding	chr17	-0.3963	0.0160275	0.692597	ctr
PPAP2A	ENSG00000067113	protein_coding	chr5	-0.3955	0.0371393	0.692597	ctr
SLC25A16	ENSG00000122912	protein_coding	chr10	-0.3919	0.0464646	0.692597	ctr
ME1	ENSG00000065833	protein_coding	chr6	-0.389	0.0488212	0.692597	ctr
FGF2	ENSG00000138685	protein_coding	chr4	-0.3889	0.00570614	0.692597	ctr
HNRNPA1	ENSG00000135486	protein_coding	chr12	-0.3881	0.029069	0.692597	ctr
NDUFA4	ENSG00000189043	protein_coding	chr7	-0.388	0.0376369	0.692597	ctr
PYGL	ENSG00000100504	protein_coding	chr14	-0.3876	0.0451239	0.692597	ctr
SDHD	ENSG00000204370	protein_coding	chr11	-0.387	0.026773	0.692597	ctr
NDUFAF4	ENSG00000123545	protein_coding	chr6	-0.3862	0.0184399	0.692597	ctr
ORMDL3	ENSG00000172057	protein_coding	chr17	-0.3849	0.0204593	0.692597	ctr
RPS27L	ENSG00000185088	protein_coding	chr15	-0.3836	0.0110412	0.692597	ctr
TSPAN3	ENSG00000140391	protein_coding	chr15	-0.3829	0.0370521	0.692597	ctr
LPGAT1	ENSG00000123684	protein_coding	chr1	-0.3814	0.0323891	0.692597	ctr
CALR	ENSG00000179218	protein_coding	chr19	-0.3808	0.0484496	0.692597	ctr
SAR1A	ENSG00000079332	protein_coding	chr10	-0.3802	0.0322411	0.692597	ctr
GBAS	ENSG00000146729	protein_coding	chr7	-0.38	0.025226	0.692597	ctr
RGS2	ENSG00000116741	protein_coding	chr1	-0.3794	0.0404031	0.692597	ctr
CLIC4	ENSG00000169504	protein_coding	chr1	-0.3776	0.0447723	0.692597	ctr
LRRN3	ENSG00000173114	protein_coding	chr7	-0.3775	0.007428	0.692597	ctr
CALCRL	ENSG00000064989	protein_coding	chr2	-0.3751	0.0287411	0.692597	ctr
CEP70	ENSG00000114107	protein_coding	chr3	-0.3748	0.035169	0.692597	ctr
EID1	ENSG00000255302	protein_coding	chr15	-0.3736	0.0486623	0.692597	ctr
HMGN3	ENSG00000118418	protein_coding	chr6	-0.3716	0.0387752	0.692597	ctr
TMED2	ENSG00000086598	protein_coding	chr12	-0.3714	0.032399	0.692597	ctr
VEGFA	ENSG00000112715	protein_coding	chr6	-0.3711	0.0486484	0.692597	ctr
ST13	ENSG00000100380	protein_coding	chr22	-0.3695	0.0489923	0.692597	ctr
ACO1	ENSG00000122729	protein_coding	chr9	-0.3676	0.0317659	0.692597	ctr
TMEM135	ENSG00000166575	protein_coding	chr11	-0.3663	0.0227156	0.692597	ctr
CNN3	ENSG00000117519	protein_coding	chr1	-0.3637	0.0378742	0.692597	ctr
CTNNAL1	ENSG00000119326	protein_coding	chr9	-0.3637	0.0120947	0.692597	ctr
C4orf19	ENSG00000154274	protein_coding	chr4	-0.3632	0.0147756	0.692597	ctr
BAG4	ENSG00000156735	protein_coding	chr8	-0.3628	0.027588	0.692597	ctr
ALDOC	ENSG00000109107	protein_coding	chr17	-0.3626	0.0278905	0.692597	ctr
ATP5G3	ENSG00000154518	protein_coding	chr2	-0.3613	0.0381277	0.692597	ctr
HDDC2	ENSG00000111906	protein_coding	chr6	-0.361	0.0087545	0.692597	ctr
UBE2E1	ENSG00000170142	protein_coding	chr3	-0.3604	0.0289645	0.692597	ctr
IDH2	ENSG00000182054	protein_coding	chr15	-0.3602	0.0442474	0.692597	ctr
DUSP14	ENSG00000161326	protein_coding	chr17	-0.3597	0.0347966	0.692597	ctr
YOD1	ENSG00000180667	protein_coding	chr1	-0.3592	0.0429978	0.692597	ctr
TMEM30A	ENSG00000112697	protein_coding	chr6	-0.3575	0.043909	0.692597	ctr
NACA	ENSG00000196531	protein_coding	chr12	-0.3571	0.0361231	0.692597	ctr
RPL34	ENSG00000109475	protein_coding	chr4	-0.3554	0.0384971	0.692597	ctr
UQCRC2	ENSG00000140740	protein_coding	chr16	-0.3548	0.0325921	0.692597	ctr
C4orf32	ENSG00000174749	protein_coding	chr4	-0.3539	0.0423965	0.692597	ctr
PRSS23	ENSG00000150687	protein_coding	chr11	-0.3526	0.0466252	0.692597	ctr
WBP5	ENSG00000185222	protein_coding	chrX	-0.352	0.0182615	0.692597	ctr
ECHDC1	ENSG00000093144	protein_coding	chr6	-0.3518	0.0465483	0.692597	ctr
IL6ST	ENSG00000134352	protein_coding	chr5	-0.3515	0.0414602	0.692597	ctr
POSTN	ENSG00000133110	protein_coding	chr13	-0.3514	0.0484713	0.692597	ctr
ACER3	ENSG00000078124	protein_coding	chr11	-0.3506	0.0410856	0.692597	ctr
TTC30A	ENSG00000197557	protein_coding	chr2	-0.3488	0.0322639	0.692597	ctr
ATP5L	ENSG00000167283	protein_coding	chr11	-0.3479	0.016288	0.692597	ctr
NDUFB5	ENSG00000136521	protein_coding	chr3	-0.3479	0.0460475	0.692597	ctr
PPA1	ENSG00000180817	protein_coding	chr10	-0.3476	0.0369275	0.692597	ctr
TCF4	ENSG00000196628	protein_coding	chr18	-0.3469	0.0498286	0.692597	ctr
RERG	ENSG00000134533	protein_coding	chr12	-0.3465	0.0330511	0.692597	ctr
UFSP2	ENSG00000109775	protein_coding	chr4	-0.3453	0.00866439	0.692597	ctr
ST8SIA4	ENSG00000113532	protein_coding	chr5	-0.3448	0.0138829	0.692597	ctr
ZFAND6	ENSG00000086666	protein_coding	chr15	-0.3447	0.00903931	0.692597	ctr
FBXL5	ENSG00000118564	protein_coding	chr4	-0.3436	0.0366759	0.692597	ctr
GPR180	ENSG00000152749	protein_coding	chr13	-0.343	0.0476237	0.692597	ctr
GHITM	ENSG00000165678	protein_coding	chr10	-0.3424	0.0346731	0.692597	ctr
ATP2C1	ENSG00000017260	protein_coding	chr3	-0.3419	0.0286952	0.692597	ctr
ADD3	ENSG00000148700	protein_coding	chr10	-0.3416	0.0127472	0.692597	ctr
ZMAT3	ENSG00000172667	protein_coding	chr3	-0.3378	0.0415943	0.692597	ctr
CLCN4	ENSG00000073464	protein_coding	chrX	-0.3374	0.00716479	0.692597	ctr
DLD	ENSG00000091140	protein_coding	chr7	-0.337	0.0368174	0.692597	ctr
MAN1A2	ENSG00000198162	protein_coding	chr1	-0.3356	0.00335926	0.679334	ctr
MBNL1	ENSG00000152601	protein_coding	chr3	-0.3356	0.047963	0.692597	ctr
SURF4	ENSG00000148248	protein_coding	chr9	-0.3353	0.0465467	0.692597	ctr
SEC23A	ENSG00000100934	protein_coding	chr14	-0.3344	0.0279277	0.692597	ctr
SSR4	ENSG00000180879	protein_coding	chrX	-0.3335	0.0279556	0.692597	ctr
CHCHD2	ENSG00000106153	protein_coding	chr7	-0.3321	0.0492237	0.692597	ctr
USP33	ENSG00000077254	protein_coding	chr1	-0.3318	0.0378956	0.692597	ctr
SMARCE1	ENSG00000073584	protein_coding	chr17	-0.3298	0.0190409	0.692597	ctr
ATAD1	ENSG00000138138	protein_coding	chr10	-0.3297	0.0341284	0.692597	ctr
LHFP	ENSG00000183722	protein_coding	chr13	-0.3283	0.0308869	0.692597	ctr
SLC25A51	ENSG00000122696	protein_coding	chr9	-0.3278	0.000728763	0.415892	ctr
HSPA9	ENSG00000113013	protein_coding	chr5	-0.3274	0.0212513	0.692597	ctr
PIGK	ENSG00000142892	protein_coding	chr1	-0.3271	0.0267748	0.692597	ctr
NDUFA6	ENSG00000184983	protein_coding	chr22	-0.3267	0.00613887	0.692597	ctr
MYL12B	ENSG00000118680	protein_coding	chr18	-0.3264	0.0399282	0.692597	ctr
GDI2	ENSG00000057608	protein_coding	chr10	-0.3259	0.0266945	0.692597	ctr
ATP6V1G1	ENSG00000136888	protein_coding	chr9	-0.3259	0.0421551	0.692597	ctr
OMA1	ENSG00000162600	protein_coding	chr1	-0.3256	0.0318053	0.692597	ctr
C1QA	ENSG00000173372	protein_coding	chr1	-0.3253	0.0476957	0.692597	ctr
SLIRP	ENSG00000119705	protein_coding	chr14	-0.3252	0.0366696	0.692597	ctr
IDI1	ENSG00000067064	protein_coding	chr10	-0.3248	0.0237819	0.692597	ctr
MRPL50	ENSG00000136897	protein_coding	chr9	-0.3235	0.0174043	0.692597	ctr
FH	ENSG00000091483	protein_coding	chr1	-0.3233	0.0130442	0.692597	ctr
ACSL3	ENSG00000123983	protein_coding	chr2	-0.3222	0.00494705	0.690617	ctr
MORF4L2	ENSG00000123562	protein_coding	chrX	-0.3221	0.0177872	0.692597	ctr
ABHD5	ENSG00000011198	protein_coding	chr3	-0.322	0.0293326	0.692597	ctr
FRMD6	ENSG00000139926	protein_coding	chr14	-0.3216	0.0252275	0.692597	ctr
CDC42	ENSG00000070831	protein_coding	chr1	-0.32	0.045443	0.692597	ctr
EIF3E	ENSG00000104408	protein_coding	chr8	-0.3197	0.0400082	0.692597	ctr
TGFBR3	ENSG00000069702	protein_coding	chr1	-0.3193	0.043204	0.692597	ctr
TLR4	ENSG00000136869	protein_coding	chr9	-0.3193	0.017734	0.692597	ctr
ZMAT2	ENSG00000146007	protein_coding	chr5	-0.319	0.0158281	0.692597	ctr
ACTA2	ENSG00000107796	protein_coding	chr10	-0.3187	0.00478611	0.687649	ctr
CD46	ENSG00000117335	protein_coding	chr1	-0.3184	0.0479169	0.692597	ctr
CASP1	ENSG00000137752	protein_coding	chr11	-0.3177	0.0210443	0.692597	ctr
LGALS3	ENSG00000131981	protein_coding	chr14	-0.3146	0.0454009	0.692597	ctr
EIF4A2	ENSG00000156976	protein_coding	chr3	-0.3144	0.036467	0.692597	ctr
ABCA1	ENSG00000165029	protein_coding	chr9	-0.3128	0.00817204	0.692597	ctr
PGRMC1	ENSG00000101856	protein_coding	chrX	-0.3104	0.0350399	0.692597	ctr
ALKBH3	ENSG00000166199	protein_coding	chr11	-0.3103	0.0215449	0.692597	ctr
NDUFS1	ENSG00000023228	protein_coding	chr2	-0.3097	0.0379082	0.692597	ctr
GNS	ENSG00000135677	protein_coding	chr12	-0.3092	0.0453638	0.692597	ctr
ARHGAP18	ENSG00000146376	protein_coding	chr6	-0.309	0.0158973	0.692597	ctr
CAPZA2	ENSG00000198898	protein_coding	chr7	-0.3089	0.0363785	0.692597	ctr
PGK1	ENSG00000102144	protein_coding	chrX	-0.3057	0.0361277	0.692597	ctr
DAB2	ENSG00000153071	protein_coding	chr5	-0.3045	0.00471927	0.687649	ctr
ACAT1	ENSG00000075239	protein_coding	chr11	-0.3039	0.0296657	0.692597	ctr
TMEM230	ENSG00000089063	protein_coding	chr20	-0.3025	0.0423816	0.692597	ctr
SNX3	ENSG00000112335	protein_coding	chr6	-0.3009	0.0338463	0.692597	ctr
RWDD3	ENSG00000122481	protein_coding	chr1	-0.3005	0.0393825	0.692597	ctr
ADIPOR2	ENSG00000006831	protein_coding	chr12	-0.3005	0.0464252	0.692597	ctr
DDX3X	ENSG00000215301	protein_coding	chrX	-0.2999	0.0410675	0.692597	ctr
NEGR1	ENSG00000172260	protein_coding	chr1	-0.2998	0.0325571	0.692597	ctr
PRNP	ENSG00000171867	protein_coding	chr20	-0.2992	0.048619	0.692597	ctr
DCLK1	ENSG00000133083	protein_coding	chr13	-0.2989	0.010015	0.692597	ctr
PSMA6	ENSG00000100902	protein_coding	chr14	-0.2986	0.0267034	0.692597	ctr
CNBP	ENSG00000169714	protein_coding	chr3	-0.2981	0.0411347	0.692597	ctr
HINT1	ENSG00000169567	protein_coding	chr5	-0.2978	0.0498841	0.692597	ctr
LINC00478	ENSG00000215386	lincRNA	chr21	-0.2973	0.04215	0.692597	ctr
ATP5J2	ENSG00000241468	protein_coding	chr7	-0.297	0.0492116	0.692597	ctr
SRP14	ENSG00000140319	protein_coding	chr15	-0.2969	0.0297153	0.692597	ctr
TM9SF2	ENSG00000125304	protein_coding	chr13	-0.2967	0.0490378	0.692597	ctr
FBXW7	ENSG00000109670	protein_coding	chr4	-0.294	0.0104241	0.692597	ctr
PRCP	ENSG00000137509	protein_coding	chr11	-0.2923	0.00978206	0.692597	ctr
ISCA1	ENSG00000135070	protein_coding	chr9	-0.2911	0.0270534	0.692597	ctr
PSMA2	ENSG00000256646	protein_coding	chr7	-0.2906	0.0483719	0.692597	ctr
GNPDA2	ENSG00000163281	protein_coding	chr4	-0.2904	0.0328741	0.692597	ctr
NDUFA12	ENSG00000184752	protein_coding	chr12	-0.2901	0.0413793	0.692597	ctr
VMA21	ENSG00000160131	protein_coding	chrX	-0.2898	0.034428	0.692597	ctr
ID2	ENSG00000115738	protein_coding	chr2	-0.2889	0.0202442	0.692597	ctr
HNRNPDL	ENSG00000152795	protein_coding	chr4	-0.2885	0.03769	0.692597	ctr
PDGFRA	ENSG00000134853	protein_coding	chr4	-0.2883	0.0314115	0.692597	ctr
COX5A	ENSG00000178741	protein_coding	chr15	-0.2875	0.0252908	0.692597	ctr
NARS	ENSG00000134440	protein_coding	chr18	-0.2875	0.0357328	0.692597	ctr
LPAR6	ENSG00000139679	protein_coding	chr13	-0.2874	0.0285371	0.692597	ctr
2021-09-15	ENSG00000183291	protein_coding	chr1	-0.2863	0.0452533	0.692597	ctr
SLC31A2	ENSG00000136867	protein_coding	chr9	-0.2861	0.0227742	0.692597	ctr
LGMN	ENSG00000100600	protein_coding	chr14	-0.2852	0.0401564	0.692597	ctr
MMADHC	ENSG00000168288	protein_coding	chr2	-0.2851	0.0304745	0.692597	ctr
BTBD1	ENSG00000064726	protein_coding	chr15	-0.2848	0.0433475	0.692597	ctr
GLCE	ENSG00000138604	protein_coding	chr15	-0.2846	0.040671	0.692597	ctr
COX11	ENSG00000166260	protein_coding	chr17	-0.2834	0.0393964	0.692597	ctr
APOL6	ENSG00000221963	protein_coding	chr22	-0.2831	0.0207475	0.692597	ctr
FBXO28	ENSG00000143756	protein_coding	chr1	-0.2826	0.0448059	0.692597	ctr
RAB11A	ENSG00000103769	protein_coding	chr15	-0.2826	0.0458097	0.692597	ctr
SF3B1	ENSG00000115524	protein_coding	chr2	-0.2823	0.0427705	0.692597	ctr
SLC35A3	ENSG00000117620	protein_coding	chr1	-0.2807	0.016268	0.692597	ctr
CLTC	ENSG00000141367	protein_coding	chr17	-0.2806	0.0433649	0.692597	ctr
USP16	ENSG00000156256	protein_coding	chr21	-0.2761	0.0251768	0.692597	ctr
TMBIM4	ENSG00000228144	protein_coding	chr12	-0.2759	0.0443568	0.692597	ctr
HSD17B11	ENSG00000198189	protein_coding	chr4	-0.2756	0.0178294	0.692597	ctr
PPM1B	ENSG00000138032	protein_coding	chr2	-0.275	0.00576271	0.692597	ctr
SPTLC1	ENSG00000090054	protein_coding	chr9	-0.2729	0.0384541	0.692597	ctr
SNAPC1	ENSG00000023608	protein_coding	chr14	-0.2718	0.0331435	0.692597	ctr
NAA38	ENSG00000128534	protein_coding	chr7	-0.2715	0.0160594	0.692597	ctr
MYCBP	ENSG00000214114	protein_coding	chr1	-0.271	0.0271186	0.692597	ctr
ALG14	ENSG00000172339	protein_coding	chr1	-0.2692	0.0382233	0.692597	ctr
LRRC58	ENSG00000163428	protein_coding	chr3	-0.2692	0.046478	0.692597	ctr
CFH	ENSG00000000971	protein_coding	chr1	-0.2691	0.0212429	0.692597	ctr
OAT	ENSG00000065154	protein_coding	chr10	-0.2686	0.0130823	0.692597	ctr
SND1	ENSG00000197157	protein_coding	chr7	-0.267	0.0271779	0.692597	ctr
PSMA4	ENSG00000041357	protein_coding	chr15	-0.2667	0.0214764	0.692597	ctr
DAZAP2	ENSG00000183283	protein_coding	chr12	-0.2665	0.0123574	0.692597	ctr
SESN1	ENSG00000080546	protein_coding	chr6	-0.2664	0.033618	0.692597	ctr
PLK2	ENSG00000145632	protein_coding	chr5	-0.2663	0.00680719	0.692597	ctr
SRSF11	ENSG00000116754	protein_coding	chr1	-0.2661	0.039091	0.692597	ctr
2021-03-07	ENSG00000136536	protein_coding	chr2	-0.2644	0.0260135	0.692597	ctr
SRGN	ENSG00000122862	protein_coding	chr10	-0.264	0.0352722	0.692597	ctr
PTPN4	ENSG00000088179	protein_coding	chr2	-0.264	0.033218	0.692597	ctr
ARPC5	ENSG00000162704	protein_coding	chr1	-0.2628	0.0347215	0.692597	ctr
PSMA3	ENSG00000100567	protein_coding	chr14	-0.2626	0.0472377	0.692597	ctr
ABCA6	ENSG00000154262	protein_coding	chr17	-0.2623	0.0452384	0.692597	ctr
ASNSD1	ENSG00000138381	protein_coding	chr2	-0.26	0.00659805	0.692597	ctr
CAPRIN1	ENSG00000135387	protein_coding	chr11	-0.2597	0.0380971	0.692597	ctr
CYB5B	ENSG00000103018	protein_coding	chr16	-0.2584	0.0499232	0.692597	ctr
RBM25	ENSG00000119707	protein_coding	chr14	-0.2583	0.0316318	0.692597	ctr
FBN1	ENSG00000166147	protein_coding	chr15	-0.2572	0.034706	0.692597	ctr
PSMA1	ENSG00000129084	protein_coding	chr11	-0.2566	0.0427996	0.692597	ctr
CWF19L1	ENSG00000095485	protein_coding	chr10	-0.2563	0.00834513	0.692597	ctr
XBP1	ENSG00000100219	protein_coding	chr22	-0.256	0.0171425	0.692597	ctr
CPNE3	ENSG00000085719	protein_coding	chr8	-0.2555	0.0282131	0.692597	ctr
SNX2	ENSG00000205302	protein_coding	chr5	-0.2549	0.0192703	0.692597	ctr
RBM12	ENSG00000244462	protein_coding	chr20	-0.2546	0.0162255	0.692597	ctr
PCDH18	ENSG00000189184	protein_coding	chr4	-0.2545	0.0353463	0.692597	ctr
CCT8	ENSG00000156261	protein_coding	chr21	-0.2524	0.013111	0.692597	ctr
PPIC	ENSG00000168938	protein_coding	chr5	-0.2522	0.0455976	0.692597	ctr
ACTR3	ENSG00000115091	protein_coding	chr2	-0.2515	0.0458771	0.692597	ctr
TBC1D4	ENSG00000136111	protein_coding	chr13	-0.2508	0.0488734	0.692597	ctr
TPST2	ENSG00000128294	protein_coding	chr22	-0.2506	0.0375975	0.692597	ctr
GLO1	ENSG00000124767	protein_coding	chr6	-0.2506	0.00588806	0.692597	ctr
KRR1	ENSG00000111615	protein_coding	chr12	-0.249	0.0240746	0.692597	ctr
KCTD12	ENSG00000178695	protein_coding	chr13	-0.2487	0.0386126	0.692597	ctr
CAP1	ENSG00000131236	protein_coding	chr1	-0.248	0.0428733	0.692597	ctr
PPP4R2	ENSG00000163605	protein_coding	chr3	-0.2429	0.0418287	0.692597	ctr
SFPQ	ENSG00000116560	protein_coding	chr1	-0.2422	0.0401708	0.692597	ctr
CDC42SE2	ENSG00000158985	protein_coding	chr5	-0.2404	0.0233599	0.692597	ctr
GRPEL1	ENSG00000109519	protein_coding	chr4	-0.2403	0.0373246	0.692597	ctr
LYRM1	ENSG00000102897	protein_coding	chr16	-0.2401	0.0382637	0.692597	ctr
TPM4	ENSG00000167460	protein_coding	chr19	-0.2401	0.031423	0.692597	ctr
NOC3L	ENSG00000173145	protein_coding	chr10	-0.2393	0.0366952	0.692597	ctr
TP53INP1	ENSG00000164938	protein_coding	chr8	-0.2384	0.0148597	0.692597	ctr
TAX1BP1	ENSG00000106052	protein_coding	chr7	-0.2362	0.0390947	0.692597	ctr
ACAP2	ENSG00000114331	protein_coding	chr3	-0.236	0.0456145	0.692597	ctr
ERBB2IP	ENSG00000112851	protein_coding	chr5	-0.2355	0.0333141	0.692597	ctr
NNT	ENSG00000112992	protein_coding	chr5	-0.2348	0.027912	0.692597	ctr
ACADSB	ENSG00000196177	protein_coding	chr10	-0.2343	0.0326836	0.692597	ctr
RGL1	ENSG00000143344	protein_coding	chr1	-0.2336	0.022878	0.692597	ctr
PDHB	ENSG00000168291	protein_coding	chr3	-0.2334	0.0468909	0.692597	ctr
COPS4	ENSG00000138663	protein_coding	chr4	-0.2328	0.0450139	0.692597	ctr
CCT6A	ENSG00000146731	protein_coding	chr7	-0.2328	0.0291765	0.692597	ctr
CCNT2	ENSG00000082258	protein_coding	chr2	-0.2315	0.0254728	0.692597	ctr
RAB6A	ENSG00000175582	protein_coding	chr11	-0.2307	0.0218384	0.692597	ctr
SMCHD1	ENSG00000101596	protein_coding	chr18	-0.2305	0.0317284	0.692597	ctr
FYTTD1	ENSG00000122068	protein_coding	chr3	-0.2304	0.0338769	0.692597	ctr
YME1L1	ENSG00000136758	protein_coding	chr10	-0.2288	0.0301566	0.692597	ctr
HSPD1	ENSG00000144381	protein_coding	chr2	-0.2281	0.048186	0.692597	ctr
GBP2	ENSG00000162645	protein_coding	chr1	-0.2271	0.0158612	0.692597	ctr
TARS	ENSG00000113407	protein_coding	chr5	-0.2271	0.02142	0.692597	ctr
UAP1	ENSG00000117143	protein_coding	chr1	-0.227	0.00881658	0.692597	ctr
TMEM50A	ENSG00000183726	protein_coding	chr1	-0.2269	0.0458994	0.692597	ctr
APPL1	ENSG00000157500	protein_coding	chr3	-0.2245	0.0399736	0.692597	ctr
OCIAD1	ENSG00000109180	protein_coding	chr4	-0.2241	0.0433014	0.692597	ctr
COQ9	ENSG00000088682	protein_coding	chr16	-0.2234	0.0308452	0.692597	ctr
DNAJC3	ENSG00000102580	protein_coding	chr13	-0.222	0.0310322	0.692597	ctr
BIRC2	ENSG00000110330	protein_coding	chr11	-0.2216	0.0228235	0.692597	ctr
OPA1	ENSG00000198836	protein_coding	chr3	-0.2216	0.0251737	0.692597	ctr
DNAJA1	ENSG00000086061	protein_coding	chr9	-0.221	0.0473179	0.692597	ctr
MTIF2	ENSG00000085760	protein_coding	chr2	-0.2207	0.0487827	0.692597	ctr
P4HA1	ENSG00000122884	protein_coding	chr10	-0.22	0.048491	0.692597	ctr
PTPLAD1	ENSG00000074696	protein_coding	chr15	-0.2199	0.041644	0.692597	ctr
MAP2K1	ENSG00000169032	protein_coding	chr15	-0.2195	0.0433523	0.692597	ctr
OSTF1	ENSG00000134996	protein_coding	chr9	-0.2193	0.0456558	0.692597	ctr
GNAI3	ENSG00000065135	protein_coding	chr1	-0.2192	0.0437481	0.692597	ctr
DOCK7	ENSG00000116641	protein_coding	chr1	-0.2164	0.0188299	0.692597	ctr
GLCCI1	ENSG00000106415	protein_coding	chr7	-0.2162	0.0482167	0.692597	ctr
PDSS2	ENSG00000164494	protein_coding	chr6	-0.2158	0.040213	0.692597	ctr
AKIRIN1	ENSG00000174574	protein_coding	chr1	-0.2154	0.0318556	0.692597	ctr
HIAT1	ENSG00000156875	protein_coding	chr1	-0.2149	0.0387357	0.692597	ctr
GLS	ENSG00000115419	protein_coding	chr2	-0.2146	0.0471285	0.692597	ctr
CCT3	ENSG00000163468	protein_coding	chr1	-0.2082	0.0265955	0.692597	ctr
COPB1	ENSG00000129083	protein_coding	chr11	-0.2052	0.0360324	0.692597	ctr
MIB1	ENSG00000101752	protein_coding	chr18	-0.203	0.0485223	0.692597	ctr
ADIPOR1	ENSG00000159346	protein_coding	chr1	-0.2028	0.0368218	0.692597	ctr
NBN	ENSG00000104320	protein_coding	chr8	-0.2012	0.0487626	0.692597	ctr
C9orf78	ENSG00000136819	protein_coding	chr9	-0.2012	0.0412997	0.692597	ctr
GRSF1	ENSG00000132463	protein_coding	chr4	-0.1995	0.0296471	0.692597	ctr
DDX21	ENSG00000165732	protein_coding	chr10	-0.1959	0.0235681	0.692597	ctr
KIAA1551	ENSG00000174718	protein_coding	chr12	-0.195	0.028755	0.692597	ctr
DST	ENSG00000151914	protein_coding	chr6	-0.1946	0.0476419	0.692597	ctr
THY1	ENSG00000154096	protein_coding	chr11	-0.1881	0.0387391	0.692597	ctr
XRN2	ENSG00000088930	protein_coding	chr20	-0.1874	0.0284516	0.692597	ctr
MAPK14	ENSG00000112062	protein_coding	chr6	-0.185	0.0219266	0.692597	ctr
USP15	ENSG00000135655	protein_coding	chr12	-0.1841	0.04112	0.692597	ctr
TCERG1	ENSG00000113649	protein_coding	chr5	-0.1814	0.0344934	0.692597	ctr
DDX18	ENSG00000088205	protein_coding	chr2	-0.1655	0.044833	0.692597	ctr
GAPVD1	ENSG00000165219	protein_coding	chr9	-0.1654	0.0192628	0.692597	ctr
TPP2	ENSG00000134900	protein_coding	chr13	-0.1604	0.0426404	0.692597	ctr
SETX	ENSG00000107290	protein_coding	chr9	-0.1594	0.043614	0.692597	ctr
WARS	ENSG00000140105	protein_coding	chr14	-0.1531	0.0270461	0.692597	ctr
RIOK3	ENSG00000101782	protein_coding	chr18	-0.1516	0.0422356	0.692597	ctr
TCF12	ENSG00000140262	protein_coding	chr15	-0.1487	0.0199508	0.692597	ctr
VPS53	ENSG00000141252	protein_coding	chr17	0.1621	0.0220341	0.692597	pcos
C20orf194	ENSG00000088854	protein_coding	chr20	0.1636	0.040082	0.692597	pcos
SH3BP2	ENSG00000087266	protein_coding	chr4	0.1702	0.0253015	0.692597	pcos
HECTD4	ENSG00000173064	protein_coding	chr12	0.1739	0.0459752	0.692597	pcos
MYO9B	ENSG00000099331	protein_coding	chr19	0.1765	0.0364659	0.692597	pcos
ERLIN1	ENSG00000107566	protein_coding	chr10	0.1767	0.04124	0.692597	pcos
SMURF1	ENSG00000198742	protein_coding	chr7	0.1796	0.0211402	0.692597	pcos
PDPK1	ENSG00000140992	protein_coding	chr16	0.1834	0.0485143	0.692597	pcos
FOXK1	ENSG00000164916	protein_coding	chr7	0.1845	0.0265111	0.692597	pcos
C17orf103	ENSG00000154035	protein_coding	chr17	0.1863	0.0442712	0.692597	pcos
GRIPAP1	ENSG00000068400	protein_coding	chrX	0.1863	0.0430257	0.692597	pcos
BACE1	ENSG00000186318	protein_coding	chr11	0.1878	0.0220471	0.692597	pcos
RUSC2	ENSG00000198853	protein_coding	chr9	0.1899	0.0492199	0.692597	pcos
SBF1	ENSG00000100241	protein_coding	chr22	0.1922	0.0465105	0.692597	pcos
ZNF445	ENSG00000185219	protein_coding	chr3	0.1937	0.0448178	0.692597	pcos
CABIN1	ENSG00000099991	protein_coding	chr22	0.2014	0.0273333	0.692597	pcos
EHBP1L1	ENSG00000173442	protein_coding	chr11	0.2017	0.0289256	0.692597	pcos
FGFRL1	ENSG00000127418	protein_coding	chr4	0.202	0.0426084	0.692597	pcos
CBX6	ENSG00000183741	protein_coding	chr22	0.2035	0.0433743	0.692597	pcos
MFSD10	ENSG00000109736	protein_coding	chr4	0.2059	0.0262502	0.692597	pcos
RPTOR	ENSG00000141564	protein_coding	chr17	0.206	0.049683	0.692597	pcos
BET1L	ENSG00000177951	protein_coding	chr11	0.2082	0.0486218	0.692597	pcos
MAN2B2	ENSG00000013288	protein_coding	chr4	0.2089	0.0491181	0.692597	pcos
TMCO4	ENSG00000162542	protein_coding	chr1	0.2094	0.0357056	0.692597	pcos
MPHOSPH8	ENSG00000196199	protein_coding	chr13	0.2095	0.0300889	0.692597	pcos
GGA1	ENSG00000100083	protein_coding	chr22	0.2098	0.0341619	0.692597	pcos
BRF1	ENSG00000185024	protein_coding	chr14	0.2101	0.0456267	0.692597	pcos
ZNF587	ENSG00000198466	protein_coding	chr19	0.2109	0.0409535	0.692597	pcos
GTPBP1	ENSG00000100226	protein_coding	chr22	0.2122	0.0203895	0.692597	pcos
HCG18	ENSG00000231074	antisense	chr6	0.2137	0.0486092	0.692597	pcos
USP36	ENSG00000055483	protein_coding	chr17	0.2189	0.0276325	0.692597	pcos
TAB1	ENSG00000100324	protein_coding	chr22	0.2193	0.0357319	0.692597	pcos
DUSP16	ENSG00000111266	protein_coding	chr12	0.2214	0.029156	0.692597	pcos
EML3	ENSG00000149499	protein_coding	chr11	0.2223	0.0204571	0.692597	pcos
BTRC	ENSG00000166167	protein_coding	chr10	0.2225	0.0302764	0.692597	pcos
ZC3H18	ENSG00000158545	protein_coding	chr16	0.2243	0.0108666	0.692597	pcos
APBB1	ENSG00000166313	protein_coding	chr11	0.228	0.0492425	0.692597	pcos
TRIM4	ENSG00000146833	protein_coding	chr7	0.2285	0.0368082	0.692597	pcos
NCAPD2	ENSG00000010292	protein_coding	chr12	0.2293	0.0421141	0.692597	pcos
C22orf46	ENSG00000184208	protein_coding	chr22	0.2302	0.0295057	0.692597	pcos
FMNL3	ENSG00000161791	protein_coding	chr12	0.2328	0.0374898	0.692597	pcos
FRMD8	ENSG00000126391	protein_coding	chr11	0.2337	0.0281364	0.692597	pcos
TBC1D22A	ENSG00000054611	protein_coding	chr22	0.234	0.0487929	0.692597	pcos
DDX51	ENSG00000185163	protein_coding	chr12	0.2341	0.0397937	0.692597	pcos
SLC22A23	ENSG00000137266	protein_coding	chr6	0.2362	0.0443665	0.692597	pcos
AKNA	ENSG00000106948	protein_coding	chr9	0.2368	0.00176213	0.62143	pcos
SGSM3	ENSG00000100359	protein_coding	chr22	0.2382	0.0245495	0.692597	pcos
FOXJ2	ENSG00000065970	protein_coding	chr12	0.2397	0.04262	0.692597	pcos
AGAP3	ENSG00000133612	protein_coding	chr7	0.24	0.013743	0.692597	pcos
TBC1D10B	ENSG00000169221	protein_coding	chr16	0.2401	0.0169744	0.692597	pcos
DIP2A	ENSG00000160305	protein_coding	chr21	0.2408	0.00640886	0.692597	pcos
FBRS	ENSG00000156860	protein_coding	chr16	0.2422	0.0323899	0.692597	pcos
MAP2K7	ENSG00000076984	protein_coding	chr19	0.2424	0.0450707	0.692597	pcos
ACVR2B	ENSG00000114739	protein_coding	chr3	0.2447	0.0316958	0.692597	pcos
MAML3	ENSG00000196782	protein_coding	chr4	0.2452	0.0295303	0.692597	pcos
TBC1D17	ENSG00000104946	protein_coding	chr19	0.2454	0.0148848	0.692597	pcos
MTHFR	ENSG00000177000	protein_coding	chr1	0.2472	0.013385	0.692597	pcos
SNAP29	ENSG00000099940	protein_coding	chr22	0.2473	0.0179774	0.692597	pcos
WHSC1	ENSG00000109685	protein_coding	chr4	0.249	0.00289075	0.653107	pcos
MEGF8	ENSG00000105429	protein_coding	chr19	0.2494	0.018221	0.692597	pcos
MECP2	ENSG00000169057	protein_coding	chrX	0.2496	0.0180349	0.692597	pcos
XYLT2	ENSG00000015532	protein_coding	chr17	0.2509	0.0486587	0.692597	pcos
TAF6	ENSG00000106290	protein_coding	chr7	0.2547	0.0361581	0.692597	pcos
SLC4A2	ENSG00000164889	protein_coding	chr7	0.2548	0.00295797	0.655697	pcos
INPP5F	ENSG00000198825	protein_coding	chr10	0.2585	0.0293822	0.692597	pcos
CLCN6	ENSG00000011021	protein_coding	chr1	0.2586	0.0144013	0.692597	pcos
CCDC22	ENSG00000101997	protein_coding	chrX	0.2628	0.0332251	0.692597	pcos
GIT1	ENSG00000108262	protein_coding	chr17	0.2641	0.0316553	0.692597	pcos
PAAF1	ENSG00000175575	protein_coding	chr11	0.2645	0.0491966	0.692597	pcos
ACAP3	ENSG00000131584	protein_coding	chr1	0.2652	0.0316687	0.692597	pcos
KMT2A	ENSG00000118058	protein_coding	chr11	0.2653	0.0481072	0.692597	pcos
FGD1	ENSG00000102302	protein_coding	chrX	0.2654	0.0459268	0.692597	pcos
CCDC9	ENSG00000105321	protein_coding	chr19	0.2655	0.0456642	0.692597	pcos
MEF2D	ENSG00000116604	protein_coding	chr1	0.2659	0.00633784	0.692597	pcos
UCKL1	ENSG00000198276	protein_coding	chr20	0.2695	0.0423232	0.692597	pcos
ZNF324	ENSG00000083812	protein_coding	chr19	0.2709	0.034479	0.692597	pcos
MED16	ENSG00000175221	protein_coding	chr19	0.271	0.00431877	0.679334	pcos
LRSAM1	ENSG00000148356	protein_coding	chr9	0.271	0.0427148	0.692597	pcos
MTHFD2	ENSG00000065911	protein_coding	chr2	0.272	0.0420514	0.692597	pcos
NCKIPSD	ENSG00000213672	protein_coding	chr3	0.2727	0.0145518	0.692597	pcos
LTBP2	ENSG00000119681	protein_coding	chr14	0.2728	1.54076e-05	0.0478161	pcos
JADE2	ENSG00000043143	protein_coding	chr5	0.2736	0.0340273	0.692597	pcos
ERBB2	ENSG00000141736	protein_coding	chr17	0.2738	0.00847633	0.692597	pcos
ATXN2L	ENSG00000168488	protein_coding	chr16	0.2752	0.039936	0.692597	pcos
TTLL3	ENSG00000214021	protein_coding	chr3	0.2753	0.0403107	0.692597	pcos
MYO18A	ENSG00000196535	protein_coding	chr17	0.2758	0.0126189	0.692597	pcos
CAMTA2	ENSG00000108509	protein_coding	chr17	0.2769	0.0405556	0.692597	pcos
LARGE	ENSG00000133424	protein_coding	chr22	0.277	0.0107117	0.692597	pcos
DENND4B	ENSG00000198837	protein_coding	chr1	0.278	0.0348769	0.692597	pcos
ZDHHC8	ENSG00000099904	protein_coding	chr22	0.2783	0.0196517	0.692597	pcos
KIFC3	ENSG00000140859	protein_coding	chr16	0.279	0.0415136	0.692597	pcos
AGAP1	ENSG00000157985	protein_coding	chr2	0.2795	0.00358094	0.679334	pcos
SIPA1L3	ENSG00000105738	protein_coding	chr19	0.2796	0.0260567	0.692597	pcos
EVC	ENSG00000072840	protein_coding	chr4	0.2806	0.0329117	0.692597	pcos
SAMD4B	ENSG00000179134	protein_coding	chr19	0.2807	0.0204692	0.692597	pcos
NFKB2	ENSG00000077150	protein_coding	chr10	0.2813	0.031098	0.692597	pcos
ANKS6	ENSG00000165138	protein_coding	chr9	0.2818	0.00419808	0.679334	pcos
C10orf12	ENSG00000155640	protein_coding	chr10	0.2832	0.0365987	0.692597	pcos
CEP250	ENSG00000126001	protein_coding	chr20	0.2849	0.00444492	0.679334	pcos
ING5	ENSG00000168395	protein_coding	chr2	0.2858	0.0311501	0.692597	pcos
DNMT3A	ENSG00000119772	protein_coding	chr2	0.2868	0.0492218	0.692597	pcos
RAVER1	ENSG00000161847	protein_coding	chr19	0.2896	0.0219206	0.692597	pcos
SIPA1	ENSG00000213445	protein_coding	chr11	0.2904	0.0435573	0.692597	pcos
ZNF142	ENSG00000115568	protein_coding	chr2	0.2911	0.0448618	0.692597	pcos
CMTM4	ENSG00000183723	protein_coding	chr16	0.2921	0.00243135	0.639936	pcos
ZNF516	ENSG00000101493	protein_coding	chr18	0.2942	0.0292025	0.692597	pcos
PPP1R3E	ENSG00000235194	protein_coding	chr14	0.2944	0.0336713	0.692597	pcos
UAP1L1	ENSG00000197355	protein_coding	chr9	0.2949	0.0183885	0.692597	pcos
WDR59	ENSG00000103091	protein_coding	chr16	0.297	0.00504694	0.692597	pcos
SEMA4F	ENSG00000135622	protein_coding	chr2	0.2981	0.0215882	0.692597	pcos
PPFIBP2	ENSG00000166387	protein_coding	chr11	0.2983	0.0195557	0.692597	pcos
SYMPK	ENSG00000125755	protein_coding	chr19	0.2987	0.0249127	0.692597	pcos
TNRC18	ENSG00000182095	protein_coding	chr7	0.2987	0.0220285	0.692597	pcos
DLG5	ENSG00000151208	protein_coding	chr10	0.299	0.000973469	0.459062	pcos
SLC27A1	ENSG00000130304	protein_coding	chr19	0.3008	0.000635902	0.415892	pcos
SNAPC4	ENSG00000165684	protein_coding	chr9	0.3008	0.02481	0.692597	pcos
KCTD7	ENSG00000243335	protein_coding	chr7	0.3014	0.0070431	0.692597	pcos
NINL	ENSG00000101004	protein_coding	chr20	0.302	0.0149194	0.692597	pcos
ZC3H4	ENSG00000130749	protein_coding	chr19	0.3021	0.0125172	0.692597	pcos
SPTBN4	ENSG00000160460	protein_coding	chr19	0.3026	0.0416468	0.692597	pcos
SLX4	ENSG00000188827	protein_coding	chr16	0.3032	0.045612	0.692597	pcos
MAP3K6	ENSG00000142733	protein_coding	chr1	0.3033	0.0259804	0.692597	pcos
DLGAP4	ENSG00000080845	protein_coding	chr20	0.3035	0.0270777	0.692597	pcos
HDAC10	ENSG00000100429	protein_coding	chr22	0.3036	0.0298685	0.692597	pcos
FAM120C	ENSG00000184083	protein_coding	chrX	0.3037	0.0130317	0.692597	pcos
RGS12	ENSG00000159788	protein_coding	chr4	0.3038	0.00509	0.692597	pcos
ZMIZ2	ENSG00000122515	protein_coding	chr7	0.3042	0.0140401	0.692597	pcos
ZNF594	ENSG00000180626	protein_coding	chr17	0.3048	0.0235245	0.692597	pcos
MAFK	ENSG00000198517	protein_coding	chr7	0.3049	0.018759	0.692597	pcos
PPARD	ENSG00000112033	protein_coding	chr6	0.3058	0.0492664	0.692597	pcos
RAB11FIP5	ENSG00000135631	protein_coding	chr2	0.3059	0.0276871	0.692597	pcos
MICALL1	ENSG00000100139	protein_coding	chr22	0.3066	0.0378974	0.692597	pcos
TCEA2	ENSG00000171703	protein_coding	chr20	0.3068	0.0206576	0.692597	pcos
ANKRD52	ENSG00000139645	protein_coding	chr12	0.3084	0.0267769	0.692597	pcos
SCRIB	ENSG00000180900	protein_coding	chr8	0.309	0.0137762	0.692597	pcos
CLIP2	ENSG00000106665	protein_coding	chr7	0.3095	0.0049848	0.690617	pcos
PHF19	ENSG00000119403	protein_coding	chr9	0.3109	0.0120827	0.692597	pcos
ULK1	ENSG00000177169	protein_coding	chr12	0.3119	0.0201708	0.692597	pcos
PRKAR1B	ENSG00000188191	protein_coding	chr7	0.3119	0.0261676	0.692597	pcos
ZSCAN31	ENSG00000235109	protein_coding	chr6	0.3138	0.0407906	0.692597	pcos
MUTYH	ENSG00000132781	protein_coding	chr1	0.314	0.0433618	0.692597	pcos
FAM222B	ENSG00000173065	protein_coding	chr17	0.3144	0.0325562	0.692597	pcos
CHERP	ENSG00000085872	protein_coding	chr19	0.3145	0.0055198	0.692597	pcos
ZNF827	ENSG00000151612	protein_coding	chr4	0.3153	0.0106151	0.692597	pcos
MYL5	ENSG00000215375	protein_coding	chr4	0.3158	0.0439587	0.692597	pcos
IRF7	ENSG00000185507	protein_coding	chr11	0.3165	0.0377426	0.692597	pcos
SLC25A45	ENSG00000162241	protein_coding	chr11	0.3168	0.029378	0.692597	pcos
MZF1	ENSG00000099326	protein_coding	chr19	0.3171	0.0324589	0.692597	pcos
TRERF1	ENSG00000124496	protein_coding	chr6	0.3191	0.0194056	0.692597	pcos
TBC1D8	ENSG00000204634	protein_coding	chr2	0.3194	0.0498692	0.692597	pcos
KMT2B	ENSG00000272333	protein_coding	chr19	0.3206	0.042426	0.692597	pcos
SCAF1	ENSG00000126461	protein_coding	chr19	0.3206	0.00639281	0.692597	pcos
LRFN4	ENSG00000173621	protein_coding	chr11	0.3215	0.0498951	0.692597	pcos
RUSC1	ENSG00000160753	protein_coding	chr1	0.3217	0.01616	0.692597	pcos
PPM1L	ENSG00000163590	protein_coding	chr3	0.322	0.00247911	0.639936	pcos
MAP2K5	ENSG00000137764	protein_coding	chr15	0.3224	0.0324661	0.692597	pcos
MLXIP	ENSG00000175727	protein_coding	chr12	0.3228	0.00610259	0.692597	pcos
MAST2	ENSG00000086015	protein_coding	chr1	0.325	0.00806299	0.692597	pcos
CRTC1	ENSG00000105662	protein_coding	chr19	0.326	0.0270647	0.692597	pcos
RGS11	ENSG00000076344	protein_coding	chr16	0.3263	0.0084813	0.692597	pcos
ITPKC	ENSG00000086544	protein_coding	chr19	0.3263	0.0408529	0.692597	pcos
PACS1	ENSG00000175115	protein_coding	chr11	0.3268	0.0362131	0.692597	pcos
BCL7A	ENSG00000110987	protein_coding	chr12	0.3273	0.02405	0.692597	pcos
C8orf58	ENSG00000241852	protein_coding	chr8	0.3287	0.0101866	0.692597	pcos
METTL21B	ENSG00000123427	protein_coding	chr12	0.3288	0.0400595	0.692597	pcos
TTC12	ENSG00000149292	protein_coding	chr11	0.3295	0.0339632	0.692597	pcos
TMEM256-PLSCR3	ENSG00000187838	protein_coding	chr17	0.3299	0.0348729	0.692597	pcos
PLXNB1	ENSG00000164050	protein_coding	chr3	0.3318	0.0214757	0.692597	pcos
TRIM11	ENSG00000154370	protein_coding	chr1	0.3322	0.0255928	0.692597	pcos
IBA57	ENSG00000181873	protein_coding	chr1	0.3323	0.031745	0.692597	pcos
EP400	ENSG00000183495	protein_coding	chr12	0.3325	0.0115373	0.692597	pcos
ITPRIP	ENSG00000148841	protein_coding	chr10	0.3329	0.0384033	0.692597	pcos
ZNF471	ENSG00000196263	protein_coding	chr19	0.3335	0.0215162	0.692597	pcos
KDM2B	ENSG00000089094	protein_coding	chr12	0.3347	0.0311281	0.692597	pcos
CC2D1A	ENSG00000132024	protein_coding	chr19	0.3351	0.0175846	0.692597	pcos
SCAMP4	ENSG00000227500	protein_coding	chr19	0.3354	0.00263942	0.639936	pcos
CIC	ENSG00000079432	protein_coding	chr19	0.3359	0.0131805	0.692597	pcos
TOP1MT	ENSG00000184428	protein_coding	chr8	0.336	0.0179923	0.692597	pcos
FAM131A	ENSG00000175182	protein_coding	chr3	0.3362	0.0287604	0.692597	pcos
KIAA1467	ENSG00000084444	protein_coding	chr12	0.3367	0.0138086	0.692597	pcos
WTIP	ENSG00000142279	protein_coding	chr19	0.3378	0.0174785	0.692597	pcos
CCRN4L	ENSG00000151014	protein_coding	chr4	0.3387	0.0224159	0.692597	pcos
TRPM4	ENSG00000130529	protein_coding	chr19	0.339	0.0231981	0.692597	pcos
CNNM3	ENSG00000168763	protein_coding	chr2	0.3391	0.00206546	0.639936	pcos
TTLL12	ENSG00000100304	protein_coding	chr22	0.3399	0.0259013	0.692597	pcos
DEAF1	ENSG00000177030	protein_coding	chr11	0.3402	0.030299	0.692597	pcos
MAP1A	ENSG00000166963	protein_coding	chr15	0.3409	0.0481823	0.692597	pcos
PNPLA6	ENSG00000032444	protein_coding	chr19	0.341	0.0233148	0.692597	pcos
WDR24	ENSG00000127580	protein_coding	chr16	0.3416	0.0480699	0.692597	pcos
FOXP4	ENSG00000137166	protein_coding	chr6	0.3424	0.045459	0.692597	pcos
RAB11FIP3	ENSG00000090565	protein_coding	chr16	0.3429	0.00829072	0.692597	pcos
ZBTB7A	ENSG00000178951	protein_coding	chr19	0.344	0.0310475	0.692597	pcos
TRPV1	ENSG00000196689	protein_coding	chr17	0.3447	0.0425739	0.692597	pcos
BRD3	ENSG00000169925	protein_coding	chr9	0.3456	0.00438195	0.679334	pcos
TRANK1	ENSG00000168016	protein_coding	chr3	0.3461	0.0157768	0.692597	pcos
PIP5K1C	ENSG00000186111	protein_coding	chr19	0.3471	0.00207204	0.639936	pcos
NT5DC3	ENSG00000111696	protein_coding	chr12	0.3479	0.0303845	0.692597	pcos
A4GALT	ENSG00000128274	protein_coding	chr22	0.3485	0.00855021	0.692597	pcos
NCOR2	ENSG00000196498	protein_coding	chr12	0.3501	0.00567113	0.692597	pcos
STC2	ENSG00000113739	protein_coding	chr5	0.351	0.0489763	0.692597	pcos
LRRK1	ENSG00000154237	protein_coding	chr15	0.3535	0.004664	0.687649	pcos
CDAN1	ENSG00000140326	protein_coding	chr15	0.3536	0.00739156	0.692597	pcos
PLEKHA7	ENSG00000166689	protein_coding	chr11	0.3543	0.0419055	0.692597	pcos
HAUS5	ENSG00000249115	protein_coding	chr19	0.3553	0.0219008	0.692597	pcos
ZNRF1	ENSG00000186187	protein_coding	chr16	0.356	0.0213592	0.692597	pcos
LTB4R	ENSG00000213903	protein_coding	chr14	0.3564	0.00883043	0.692597	pcos
MAP1S	ENSG00000130479	protein_coding	chr19	0.3588	0.00522446	0.692597	pcos
EFS	ENSG00000100842	protein_coding	chr14	0.3605	0.0146706	0.692597	pcos
POLD1	ENSG00000062822	protein_coding	chr19	0.3607	0.0443913	0.692597	pcos
PCNT	ENSG00000160299	protein_coding	chr21	0.3612	0.0204618	0.692597	pcos
MAP3K12	ENSG00000139625	protein_coding	chr12	0.3613	0.0474715	0.692597	pcos
CCDC40	ENSG00000141519	protein_coding	chr17	0.3629	0.0386217	0.692597	pcos
FLYWCH1	ENSG00000059122	protein_coding	chr16	0.363	0.00559783	0.692597	pcos
RAB40C	ENSG00000197562	protein_coding	chr16	0.3637	0.023851	0.692597	pcos
RDH13	ENSG00000160439	protein_coding	chr19	0.364	0.0293895	0.692597	pcos
CTNS	ENSG00000040531	protein_coding	chr17	0.3641	0.0152208	0.692597	pcos
FBXL19	ENSG00000099364	protein_coding	chr16	0.3649	0.0175892	0.692597	pcos
PHKA1	ENSG00000067177	protein_coding	chrX	0.3676	0.0182636	0.692597	pcos
PCYOX1L	ENSG00000145882	protein_coding	chr5	0.3682	0.037231	0.692597	pcos
ZNF514	ENSG00000144026	protein_coding	chr2	0.3685	0.0119143	0.692597	pcos
IFT140	ENSG00000187535	protein_coding	chr16	0.3689	0.00573435	0.692597	pcos
GAREM	ENSG00000141441	protein_coding	chr18	0.372	0.0123116	0.692597	pcos
TSNARE1	ENSG00000171045	protein_coding	chr8	0.3725	0.0281094	0.692597	pcos
SUFU	ENSG00000107882	protein_coding	chr10	0.3727	0.0108138	0.692597	pcos
PELI3	ENSG00000174516	protein_coding	chr11	0.3748	0.0144092	0.692597	pcos
VPS9D1	ENSG00000075399	protein_coding	chr16	0.376	0.036398	0.692597	pcos
RGS6	ENSG00000182732	protein_coding	chr14	0.3797	0.0197479	0.692597	pcos
PAPLN	ENSG00000100767	protein_coding	chr14	0.3805	0.013483	0.692597	pcos
CLTCL1	ENSG00000070371	protein_coding	chr22	0.3806	0.00074493	0.415892	pcos
CAPS	ENSG00000105519	protein_coding	chr19	0.3825	0.0229838	0.692597	pcos
APBA1	ENSG00000107282	protein_coding	chr9	0.3842	0.0157602	0.692597	pcos
IQSEC2	ENSG00000124313	protein_coding	chrX	0.3857	0.0304525	0.692597	pcos
VASH1	ENSG00000071246	protein_coding	chr14	0.3861	0.0278496	0.692597	pcos
MYOC	ENSG00000034971	protein_coding	chr1	0.3863	0.0266892	0.692597	pcos
AGRN	ENSG00000188157	protein_coding	chr1	0.3868	0.0108961	0.692597	pcos
NPRL3	ENSG00000103148	protein_coding	chr16	0.3869	0.0310127	0.692597	pcos
WDR90	ENSG00000161996	protein_coding	chr16	0.3873	0.00363399	0.679334	pcos
LRRC45	ENSG00000169683	protein_coding	chr17	0.3876	0.0325557	0.692597	pcos
PNPLA7	ENSG00000130653	protein_coding	chr9	0.3882	0.0216127	0.692597	pcos
INPP5E	ENSG00000148384	protein_coding	chr9	0.3896	0.00491723	0.690617	pcos
MTSS1L	ENSG00000132613	protein_coding	chr16	0.391	0.00110737	0.475366	pcos
SIX5	ENSG00000177045	protein_coding	chr19	0.3918	0.00850415	0.692597	pcos
ALOX12	ENSG00000108839	protein_coding	chr17	0.392	0.0392809	0.692597	pcos
MAMDC4	ENSG00000177943	protein_coding	chr9	0.3926	0.0192523	0.692597	pcos
ERF	ENSG00000105722	protein_coding	chr19	0.394	0.0126087	0.692597	pcos
HELZ2	ENSG00000130589	protein_coding	chr20	0.3954	0.0171722	0.692597	pcos
KLHDC4	ENSG00000104731	protein_coding	chr16	0.3956	0.0293972	0.692597	pcos
MFSD12	ENSG00000161091	protein_coding	chr19	0.3962	0.00940603	0.692597	pcos
GAA	ENSG00000171298	protein_coding	chr17	0.3965	0.00369968	0.679334	pcos
PDE4A	ENSG00000065989	protein_coding	chr19	0.3965	0.0276822	0.692597	pcos
L3MBTL4	ENSG00000154655	protein_coding	chr18	0.3983	0.0286546	0.692597	pcos
SH3TC1	ENSG00000125089	protein_coding	chr4	0.4001	0.0359409	0.692597	pcos
ATF5	ENSG00000169136	protein_coding	chr19	0.4004	0.0369676	0.692597	pcos
SCUBE3	ENSG00000146197	protein_coding	chr6	0.4014	0.0303862	0.692597	pcos
MYC	ENSG00000136997	protein_coding	chr8	0.4014	0.0126815	0.692597	pcos
PPP1R26	ENSG00000196422	protein_coding	chr9	0.4024	0.00120076	0.475366	pcos
SUPT3H	ENSG00000196284	protein_coding	chr6	0.403	0.0375912	0.692597	pcos
C14orf79	ENSG00000140104	protein_coding	chr14	0.4041	0.0375286	0.692597	pcos
SOGA1	ENSG00000149639	protein_coding	chr20	0.4055	0.0199334	0.692597	pcos
CBX7	ENSG00000100307	protein_coding	chr22	0.4062	0.00189535	0.639936	pcos
CLDN15	ENSG00000106404	protein_coding	chr7	0.4067	0.0479487	0.692597	pcos
ABCA3	ENSG00000167972	protein_coding	chr16	0.4068	0.00202282	0.639936	pcos
MAPT	ENSG00000186868	protein_coding	chr17	0.4088	0.0123655	0.692597	pcos
GAS8	ENSG00000141013	protein_coding	chr16	0.4093	0.0302853	0.692597	pcos
BCL9L	ENSG00000186174	protein_coding	chr11	0.41	0.0396156	0.692597	pcos
FGFR2	ENSG00000066468	protein_coding	chr10	0.411	0.0393781	0.692597	pcos
HHAT	ENSG00000054392	protein_coding	chr1	0.4135	0.0260132	0.692597	pcos
EPHB6	ENSG00000106123	protein_coding	chr7	0.414	0.0356428	0.692597	pcos
PGPEP1	ENSG00000130517	protein_coding	chr19	0.4173	5.1061e-05	0.102229	pcos
ZKSCAN3	ENSG00000189298	protein_coding	chr6	0.4184	0.0108122	0.692597	pcos
FRMD1	ENSG00000153303	protein_coding	chr6	0.4193	0.0303316	0.692597	pcos
TMEM200B	ENSG00000253304	protein_coding	chr1	0.4205	0.0104554	0.692597	pcos
ZFHX3	ENSG00000140836	protein_coding	chr16	0.4215	0.00590451	0.692597	pcos
PLCD3	ENSG00000161714	protein_coding	chr17	0.4226	0.0404187	0.692597	pcos
CHST2	ENSG00000175040	protein_coding	chr3	0.423	0.0283641	0.692597	pcos
KDM6B	ENSG00000132510	protein_coding	chr17	0.4257	0.0472503	0.692597	pcos
GNAL	ENSG00000141404	protein_coding	chr18	0.4261	0.00251056	0.639936	pcos
RASL11A	ENSG00000122035	protein_coding	chr13	0.4262	0.0190005	0.692597	pcos
BCL9	ENSG00000116128	protein_coding	chr1	0.4269	0.0307859	0.692597	pcos
ABHD16B	ENSG00000183260	protein_coding	chr20	0.4271	0.018005	0.692597	pcos
KIAA1522	ENSG00000162522	protein_coding	chr1	0.4281	0.0219497	0.692597	pcos
PTOV1-AS1	ENSG00000268006	antisense	chr19	0.4281	0.0144397	0.692597	pcos
PPP2R3B	ENSG00000167393	protein_coding	chrX	0.4286	0.0444121	0.692597	pcos
NAV2	ENSG00000166833	protein_coding	chr11	0.4288	6.75411e-05	0.116448	pcos
PRPF40B	ENSG00000110844	protein_coding	chr12	0.4304	0.0319548	0.692597	pcos
TMEM8B	ENSG00000137103	protein_coding	chr9	0.4305	0.0442051	0.692597	pcos
DNAH1	ENSG00000114841	protein_coding	chr3	0.4312	0.00456289	0.687402	pcos
SGK494	ENSG00000167524	protein_coding	chr17	0.4338	0.0199223	0.692597	pcos
MSH5	ENSG00000204410	protein_coding	chr6	0.4348	0.0093521	0.692597	pcos
EPHA2	ENSG00000142627	protein_coding	chr1	0.4352	0.00156434	0.56451	pcos
RFX1	ENSG00000132005	protein_coding	chr19	0.4356	0.00544241	0.692597	pcos
NCKAP5	ENSG00000176771	protein_coding	chr2	0.4368	0.0281812	0.692597	pcos
FAM65A	ENSG00000039523	protein_coding	chr16	0.4379	0.0183701	0.692597	pcos
DTNBP1	ENSG00000047579	protein_coding	chr6	0.4388	0.030682	0.692597	pcos
PRICKLE3	ENSG00000012211	protein_coding	chrX	0.439	0.0320151	0.692597	pcos
RNF44	ENSG00000146083	protein_coding	chr5	0.4402	0.0093525	0.692597	pcos
LINC00654	ENSG00000205181	lincRNA	chr20	0.4408	0.0193016	0.692597	pcos
CBLN3	ENSG00000139899	protein_coding	chr14	0.4419	0.00995639	0.692597	pcos
CHPF	ENSG00000123989	protein_coding	chr2	0.4419	0.00743965	0.692597	pcos
APC2	ENSG00000115266	protein_coding	chr19	0.4428	0.0111515	0.692597	pcos
ITGAX	ENSG00000140678	protein_coding	chr16	0.4432	0.0340693	0.692597	pcos
DLG4	ENSG00000132535	protein_coding	chr17	0.4436	0.0216478	0.692597	pcos
KIAA1549	ENSG00000122778	protein_coding	chr7	0.4463	0.0194759	0.692597	pcos
TRIM7	ENSG00000146054	protein_coding	chr5	0.4474	0.0416638	0.692597	pcos
SLC26A11	ENSG00000181045	protein_coding	chr17	0.4494	0.000637852	0.415892	pcos
SFI1	ENSG00000198089	protein_coding	chr22	0.4496	0.0063428	0.692597	pcos
SCARF2	ENSG00000244486	protein_coding	chr22	0.4499	0.0174796	0.692597	pcos
FBXL18	ENSG00000155034	protein_coding	chr7	0.4502	0.00750665	0.692597	pcos
C1orf86	ENSG00000162585	protein_coding	chr1	0.4506	0.0348827	0.692597	pcos
PTPN23	ENSG00000076201	protein_coding	chr3	0.451	0.00375445	0.679334	pcos
FBXO41	ENSG00000163013	protein_coding	chr2	0.4516	0.0319269	0.692597	pcos
RAB3IL1	ENSG00000167994	protein_coding	chr11	0.4517	0.00393366	0.679334	pcos
GPR153	ENSG00000158292	protein_coding	chr1	0.4521	0.00367436	0.679334	pcos
RAB36	ENSG00000100228	protein_coding	chr22	0.4522	0.0397459	0.692597	pcos
LAMA5	ENSG00000130702	protein_coding	chr20	0.4585	0.0199801	0.692597	pcos
SLC25A29	ENSG00000197119	protein_coding	chr14	0.4592	0.0286027	0.692597	pcos
ZNF48	ENSG00000180035	protein_coding	chr16	0.4595	0.0346181	0.692597	pcos
SPAG5	ENSG00000076382	protein_coding	chr17	0.4597	0.0467263	0.692597	pcos
YBEY	ENSG00000182362	protein_coding	chr21	0.4607	0.0447481	0.692597	pcos
CCDC102A	ENSG00000135736	protein_coding	chr16	0.4614	0.0440522	0.692597	pcos
GPR137	ENSG00000173264	protein_coding	chr11	0.4618	0.00922185	0.692597	pcos
SF3A2	ENSG00000104897	protein_coding	chr19	0.4625	0.0297247	0.692597	pcos
ZSCAN22	ENSG00000182318	protein_coding	chr19	0.4631	0.0117677	0.692597	pcos
KIF3C	ENSG00000084731	protein_coding	chr2	0.4644	0.0379235	0.692597	pcos
CACFD1	ENSG00000160325	protein_coding	chr9	0.4647	0.0182813	0.692597	pcos
TBC1D2	ENSG00000095383	protein_coding	chr9	0.468	0.0163241	0.692597	pcos
HSD11B1L	ENSG00000167733	protein_coding	chr19	0.4704	0.0414732	0.692597	pcos
C9orf131	ENSG00000174038	protein_coding	chr9	0.4709	0.0217046	0.692597	pcos
ZNF793	ENSG00000188227	protein_coding	chr19	0.4727	0.0490155	0.692597	pcos
CADM4	ENSG00000105767	protein_coding	chr19	0.4737	0.0378583	0.692597	pcos
CRMP1	ENSG00000072832	protein_coding	chr4	0.4737	0.0223797	0.692597	pcos
HLA-DQA1	ENSG00000196735	protein_coding	chr6	0.475	0.0353517	0.692597	pcos
CELSR2	ENSG00000143126	protein_coding	chr1	0.4757	0.0181747	0.692597	pcos
RTN1	ENSG00000139970	protein_coding	chr14	0.4771	0.000326617	0.277083	pcos
OBSCN	ENSG00000154358	protein_coding	chr1	0.4781	0.0218203	0.692597	pcos
LINC00894	ENSG00000235703	antisense	chrX	0.4784	0.0197975	0.692597	pcos
TTC21A	ENSG00000168026	protein_coding	chr3	0.4789	0.0250134	0.692597	pcos
ZNF469	ENSG00000225614	protein_coding	chr16	0.48	0.000157435	0.187917	pcos
LRFN3	ENSG00000126243	protein_coding	chr19	0.4804	0.0295709	0.692597	pcos
KLHL26	ENSG00000167487	protein_coding	chr19	0.4809	0.0182081	0.692597	pcos
BEAN1	ENSG00000166546	protein_coding	chr16	0.4821	0.0494342	0.692597	pcos
PGF	ENSG00000119630	protein_coding	chr14	0.4825	0.0241303	0.692597	pcos
BLOC1S3	ENSG00000189114	protein_coding	chr19	0.4826	0.00370836	0.679334	pcos
WWC1	ENSG00000113645	protein_coding	chr5	0.4835	0.0334773	0.692597	pcos
NPHP4	ENSG00000131697	protein_coding	chr1	0.4855	0.000173575	0.192384	pcos
HPD	ENSG00000158104	protein_coding	chr12	0.4866	0.0415559	0.692597	pcos
MPP3	ENSG00000161647	protein_coding	chr17	0.4871	0.0316355	0.692597	pcos
TICAM1	ENSG00000127666	protein_coding	chr19	0.4872	0.0214737	0.692597	pcos
AS3MT	ENSG00000214435	protein_coding	chr10	0.4902	0.0212729	0.692597	pcos
TVP23C	ENSG00000175106	protein_coding	chr17	0.4921	0.0179417	0.692597	pcos
KBTBD11	ENSG00000176595	protein_coding	chr8	0.4926	0.0155557	0.692597	pcos
C11orf80	ENSG00000173715	protein_coding	chr11	0.493	0.0147425	0.692597	pcos
RCE1	ENSG00000173653	protein_coding	chr11	0.493	0.0147425	0.692597	pcos
ZC3H3	ENSG00000014164	protein_coding	chr8	0.4934	0.000207809	0.214971	pcos
DOT1L	ENSG00000104885	protein_coding	chr19	0.4946	0.0134313	0.692597	pcos
MIDN	ENSG00000167470	protein_coding	chr19	0.4992	0.0135048	0.692597	pcos
LIMK1	ENSG00000106683	protein_coding	chr7	0.5006	0.000767848	0.415892	pcos
FAM189A2	ENSG00000135063	protein_coding	chr9	0.502	0.00940721	0.692597	pcos
TMEM132A	ENSG00000006118	protein_coding	chr11	0.5025	0.021975	0.692597	pcos
FHOD3	ENSG00000134775	protein_coding	chr18	0.503	0.0494602	0.692597	pcos
CRIPAK	ENSG00000179979	protein_coding	chr4	0.5041	0.026202	0.692597	pcos
C11orf96	ENSG00000187479	protein_coding	chr11	0.5049	0.0288372	0.692597	pcos
ADPRHL1	ENSG00000153531	protein_coding	chr13	0.5065	0.0428812	0.692597	pcos
RARRES1	ENSG00000118849	protein_coding	chr3	0.507	0.0409629	0.692597	pcos
PLXNA3	ENSG00000130827	protein_coding	chrX	0.5096	0.00274996	0.646533	pcos
GJD3	ENSG00000183153	protein_coding	chr17	0.5107	0.00199539	0.639936	pcos
TENM3	ENSG00000218336	protein_coding	chr4	0.5149	0.000788394	0.415892	pcos
ZBTB42	ENSG00000179627	protein_coding	chr14	0.516	0.00113542	0.475366	pcos
ARL10	ENSG00000175414	protein_coding	chr5	0.5168	0.0285891	0.692597	pcos
KIF7	ENSG00000166813	protein_coding	chr15	0.5183	0.00989519	0.692597	pcos
L3MBTL1	ENSG00000185513	protein_coding	chr20	0.52	0.00262162	0.639936	pcos
LDLRAD2	ENSG00000187942	protein_coding	chr1	0.5222	0.0241291	0.692597	pcos
IGF2BP2	ENSG00000073792	protein_coding	chr3	0.5227	0.0489588	0.692597	pcos
PRX	ENSG00000105227	protein_coding	chr19	0.5229	0.0102483	0.692597	pcos
HP	ENSG00000257017	protein_coding	chr16	0.5238	0.0225458	0.692597	pcos
FANCA	ENSG00000187741	protein_coding	chr16	0.524	0.0246598	0.692597	pcos
SEMA6C	ENSG00000143434	protein_coding	chr1	0.525	0.00916467	0.692597	pcos
MB21D2	ENSG00000180611	protein_coding	chr3	0.5256	0.00363219	0.679334	pcos
ST6GALNAC2	ENSG00000070731	protein_coding	chr17	0.5264	0.0127237	0.692597	pcos
TICRR	ENSG00000140534	protein_coding	chr15	0.527	0.0358395	0.692597	pcos
TIGD5	ENSG00000179886	protein_coding	chr8	0.5281	0.00537104	0.692597	pcos
SIK1	ENSG00000142178	protein_coding	chr21	0.5282	0.0371919	0.692597	pcos
PRRT3	ENSG00000163704	protein_coding	chr3	0.5301	0.0107363	0.692597	pcos
ANO2	ENSG00000047617	protein_coding	chr12	0.5304	0.0080581	0.692597	pcos
PTRH1	ENSG00000187024	protein_coding	chr9	0.532	0.0315868	0.692597	pcos
CNR1	ENSG00000118432	protein_coding	chr6	0.5334	0.038296	0.692597	pcos
FBLIM1	ENSG00000162458	protein_coding	chr1	0.5397	0.0121467	0.692597	pcos
SH3RF2	ENSG00000156463	protein_coding	chr5	0.5407	0.0433571	0.692597	pcos
AHDC1	ENSG00000126705	protein_coding	chr1	0.5408	0.00258825	0.639936	pcos
FBRSL1	ENSG00000112787	protein_coding	chr12	0.5425	0.00149137	0.550991	pcos
ZNF414	ENSG00000133250	protein_coding	chr19	0.5462	0.0391261	0.692597	pcos
RUNX3	ENSG00000020633	protein_coding	chr1	0.5464	0.0333484	0.692597	pcos
CACNA2D3	ENSG00000157445	protein_coding	chr3	0.5516	0.0456312	0.692597	pcos
NFATC1	ENSG00000131196	protein_coding	chr18	0.5574	0.00248471	0.639936	pcos
SLC7A1	ENSG00000139514	protein_coding	chr13	0.5575	0.0239102	0.692597	pcos
DENND6B	ENSG00000205593	protein_coding	chr22	0.5588	0.00853096	0.692597	pcos
GHRLOS	ENSG00000240288	antisense	chr3	0.5609	0.0291452	0.692597	pcos
SYNGAP1	ENSG00000197283	protein_coding	chr6	0.561	0.0249532	0.692597	pcos
RNF207	ENSG00000158286	protein_coding	chr1	0.5616	0.0153393	0.692597	pcos
DNASE1	ENSG00000213918	protein_coding	chr16	0.5666	0.029604	0.692597	pcos
GNB1L	ENSG00000185838	protein_coding	chr22	0.5669	0.0305251	0.692597	pcos
C22orf29	ENSG00000215012	protein_coding	chr22	0.5669	0.0305251	0.692597	pcos
TIAM2	ENSG00000146426	protein_coding	chr6	0.5686	0.0122708	0.692597	pcos
ZFPM1	ENSG00000179588	protein_coding	chr16	0.5691	0.0182049	0.692597	pcos
PPP1R3G	ENSG00000219607	protein_coding	chr6	0.5697	0.027284	0.692597	pcos
SEMA6B	ENSG00000167680	protein_coding	chr19	0.5718	0.00123559	0.475366	pcos
PLA2G7	ENSG00000146070	protein_coding	chr6	0.5738	0.0381837	0.692597	pcos
KIAA1614	ENSG00000135835	protein_coding	chr1	0.5766	0.00010517	0.145451	pcos
BAI2	ENSG00000121753	protein_coding	chr1	0.5784	0.0267908	0.692597	pcos
BTBD19	ENSG00000222009	protein_coding	chr1	0.583	0.0301277	0.692597	pcos
CPLX1	ENSG00000168993	protein_coding	chr4	0.5874	0.0438957	0.692597	pcos
ASB16	ENSG00000161664	protein_coding	chr17	0.5886	0.031675	0.692597	pcos
PRR12	ENSG00000126464	protein_coding	chr19	0.5887	0.00253585	0.639936	pcos
TMEM180	ENSG00000138111	protein_coding	chr10	0.5892	0.0115317	0.692597	pcos
DGCR6	ENSG00000183628	protein_coding	chr22	0.5963	0.0150178	0.692597	pcos
LOXL3	ENSG00000115318	protein_coding	chr2	0.598	0.00396289	0.679334	pcos
QRICH2	ENSG00000129646	protein_coding	chr17	0.5992	0.027132	0.692597	pcos
WWC2-AS2	ENSG00000251359	lincRNA	chr4	0.603	0.01134	0.692597	pcos
HCN3	ENSG00000143630	protein_coding	chr1	0.6034	0.0215144	0.692597	pcos
NPTXR	ENSG00000221890	protein_coding	chr22	0.6053	0.000804069	0.415892	pcos
CIITA	ENSG00000179583	protein_coding	chr16	0.6101	0.000976288	0.459062	pcos
ANKMY1	ENSG00000144504	protein_coding	chr2	0.6111	0.00419256	0.679334	pcos
COMTD1	ENSG00000165644	protein_coding	chr10	0.6167	0.0160843	0.692597	pcos
SCNN1D	ENSG00000162572	protein_coding	chr1	0.6175	0.0273869	0.692597	pcos
SYPL2	ENSG00000143028	protein_coding	chr1	0.622	0.0435142	0.692597	pcos
UCP3	ENSG00000175564	protein_coding	chr11	0.6223	0.0433693	0.692597	pcos
RNF208	ENSG00000212864	protein_coding	chr9	0.6268	0.0366698	0.692597	pcos
MYPOP	ENSG00000176182	protein_coding	chr19	0.627	0.0292164	0.692597	pcos
CD72	ENSG00000137101	protein_coding	chr9	0.6322	0.0154371	0.692597	pcos
DOC2B	ENSG00000272636	protein_coding	chr17	0.633	0.0421383	0.692597	pcos
PCSK6	ENSG00000140479	protein_coding	chr15	0.6337	0.0123527	0.692597	pcos
SLC4A3	ENSG00000114923	protein_coding	chr2	0.635	0.0288343	0.692597	pcos
ZNF578	ENSG00000258405	protein_coding	chr19	0.636	0.0107469	0.692597	pcos
MS4A14	ENSG00000166928	protein_coding	chr11	0.6376	0.0281428	0.692597	pcos
MOCOS	ENSG00000075643	protein_coding	chr18	0.6398	0.012693	0.692597	pcos
FAM189B	ENSG00000160767	protein_coding	chr1	0.6407	0.00334582	0.679334	pcos
TMC7	ENSG00000170537	protein_coding	chr16	0.6446	0.030425	0.692597	pcos
DAGLA	ENSG00000134780	protein_coding	chr11	0.6462	0.00565296	0.692597	pcos
ATF3	ENSG00000162772	protein_coding	chr1	0.6477	0.0115556	0.692597	pcos
SLC22A18	ENSG00000110628	protein_coding	chr11	0.6487	0.00727623	0.692597	pcos
RGMA	ENSG00000182175	protein_coding	chr15	0.6503	0.000272405	0.264182	pcos
CEP72	ENSG00000112877	protein_coding	chr5	0.6547	0.0171913	0.692597	pcos
CCDC120	ENSG00000147144	protein_coding	chrX	0.6575	0.0120795	0.692597	pcos
CACNB1	ENSG00000067191	protein_coding	chr17	0.6576	0.0254524	0.692597	pcos
CDHR5	ENSG00000099834	protein_coding	chr11	0.6577	0.02546	0.692597	pcos
NDUFAF6	ENSG00000156170	protein_coding	chr8	0.6596	0.0338992	0.692597	pcos
BCORL1	ENSG00000085185	protein_coding	chrX	0.6612	0.00385334	0.679334	pcos
PPP1R13L	ENSG00000104881	protein_coding	chr19	0.6638	0.0418237	0.692597	pcos
FLVCR2	ENSG00000119686	protein_coding	chr14	0.6673	0.0390411	0.692597	pcos
IQSEC3	ENSG00000120645	protein_coding	chr12	0.6715	0.00896446	0.692597	pcos
GRID1	ENSG00000182771	protein_coding	chr10	0.6761	0.00826222	0.692597	pcos
NT5M	ENSG00000205309	protein_coding	chr17	0.6771	0.027754	0.692597	pcos
NCAPH	ENSG00000121152	protein_coding	chr2	0.6825	0.0499784	0.692597	pcos
C19orf54	ENSG00000188493	protein_coding	chr19	0.6893	0.00557904	0.692597	pcos
GALNT18	ENSG00000110328	protein_coding	chr11	0.6897	0.00290419	0.653107	pcos
YPEL4	ENSG00000166793	protein_coding	chr11	0.6929	0.00307205	0.671394	pcos
GSC	ENSG00000133937	protein_coding	chr14	0.6933	0.00967463	0.692597	pcos
KLF16	ENSG00000129911	protein_coding	chr19	0.7048	0.00859118	0.692597	pcos
KIAA1683	ENSG00000130518	protein_coding	chr19	0.7058	0.000105114	0.145451	pcos
SYT12	ENSG00000173227	protein_coding	chr11	0.7071	0.0374254	0.692597	pcos
DNAH2	ENSG00000183914	protein_coding	chr17	0.7115	0.0291836	0.692597	pcos
GLTSCR1	ENSG00000063169	protein_coding	chr19	0.7128	0.0135587	0.692597	pcos
ARHGAP22	ENSG00000128805	protein_coding	chr10	0.7147	0.014446	0.692597	pcos
CD300LB	ENSG00000178789	protein_coding	chr17	0.7183	0.0226812	0.692597	pcos
NLGN2	ENSG00000169992	protein_coding	chr17	0.7203	0.0243323	0.692597	pcos
ADAT3	ENSG00000213638	protein_coding	chr19	0.7208	0.0309604	0.692597	pcos
IL2RB	ENSG00000100385	protein_coding	chr22	0.7229	1.18942e-05	0.0478161	pcos
SOX12	ENSG00000177732	protein_coding	chr20	0.7234	0.00390774	0.679334	pcos
NRXN2	ENSG00000110076	protein_coding	chr11	0.7269	0.0162877	0.692597	pcos
SLC25A34	ENSG00000162461	protein_coding	chr1	0.7283	0.0316417	0.692597	pcos
N4BP3	ENSG00000145911	protein_coding	chr5	0.7347	0.021011	0.692597	pcos
ZNF497	ENSG00000174586	protein_coding	chr19	0.7373	0.0323071	0.692597	pcos
CLIP3	ENSG00000105270	protein_coding	chr19	0.7401	0.00236439	0.639936	pcos
GHRL	ENSG00000157017	protein_coding	chr3	0.7405	0.0206763	0.692597	pcos
RAPSN	ENSG00000165917	protein_coding	chr11	0.7558	0.0197956	0.692597	pcos
CA12	ENSG00000074410	protein_coding	chr15	0.7604	0.0161666	0.692597	pcos
SPOCD1	ENSG00000134668	protein_coding	chr1	0.7642	0.0389523	0.692597	pcos
PSMG3-AS1	ENSG00000230487	lincRNA	chr7	0.767	9.08365e-06	0.0478161	pcos
ZNF837	ENSG00000152475	protein_coding	chr19	0.7711	0.0215634	0.692597	pcos
ALX3	ENSG00000156150	protein_coding	chr1	0.7792	0.012093	0.692597	pcos
ECT2L	ENSG00000203734	protein_coding	chr6	0.7819	0.0275812	0.692597	pcos
CITED4	ENSG00000179862	protein_coding	chr1	0.7835	0.00696429	0.692597	pcos
SPATC1L	ENSG00000160284	protein_coding	chr21	0.7952	0.0338783	0.692597	pcos
ASIC3	ENSG00000213199	protein_coding	chr7	0.8123	0.0368034	0.692597	pcos
LINC00184	ENSG00000224939	lincRNA	chr1	0.8188	0.0423507	0.692597	pcos
GZMB	ENSG00000100453	protein_coding	chr14	0.8211	0.0489509	0.692597	pcos
CARD9	ENSG00000187796	protein_coding	chr9	0.8237	0.015453	0.692597	pcos
ITFG2	ENSG00000111203	protein_coding	chr12	0.8262	0.00831979	0.692597	pcos
AC093609.1	ENSG00000230587	lincRNA	chr2	0.8271	0.0395446	0.692597	pcos
SLC9A7	ENSG00000065923	protein_coding	chrX	0.8286	0.00772719	0.692597	pcos
FAM78B	ENSG00000188859	protein_coding	chr1	0.8346	0.041182	0.692597	pcos
ZNF425	ENSG00000204947	protein_coding	chr7	0.8367	0.00442678	0.679334	pcos
TLR9	ENSG00000239732	protein_coding	chr3	0.8368	0.0140754	0.692597	pcos
C19orf57	ENSG00000132016	protein_coding	chr19	0.8373	0.0245209	0.692597	pcos
ZGLP1	ENSG00000220201	protein_coding	chr19	0.8421	0.0167685	0.692597	pcos
CBFA2T3	ENSG00000129993	protein_coding	chr16	0.8582	0.0313195	0.692597	pcos
TMC2	ENSG00000149488	protein_coding	chr20	0.8614	0.0198255	0.692597	pcos
BGLAP	ENSG00000242252	protein_coding	chr1	0.8626	0.0222078	0.692597	pcos
SPIRE2	ENSG00000204991	protein_coding	chr16	0.8665	0.00255152	0.639936	pcos
SRPK3	ENSG00000184343	protein_coding	chrX	0.8677	0.00446556	0.679334	pcos
GOLGA7B	ENSG00000155265	protein_coding	chr10	0.8744	0.00861663	0.692597	pcos
PDCD1	ENSG00000188389	protein_coding	chr2	0.8793	0.0442069	0.692597	pcos
CATSPERG	ENSG00000099338	protein_coding	chr19	0.8814	0.00331418	0.679334	pcos
KCNIP3	ENSG00000115041	protein_coding	chr2	0.884	0.0170842	0.692597	pcos
B4GALNT1	ENSG00000135454	protein_coding	chr12	0.8873	0.0118604	0.692597	pcos
NRIP3	ENSG00000175352	protein_coding	chr11	0.8874	0.00461906	0.687649	pcos
ZNF571-AS1	ENSG00000267470	antisense	chr19	0.8882	0.0128191	0.692597	pcos
MATK	ENSG00000007264	protein_coding	chr19	0.8979	0.00285477	0.653107	pcos
SLC9A3	ENSG00000066230	protein_coding	chr5	0.8996	0.0057691	0.692597	pcos
ZBED3	ENSG00000132846	protein_coding	chr5	0.9015	0.00565478	0.692597	pcos
SLC16A8	ENSG00000100156	protein_coding	chr22	0.9113	0.0279307	0.692597	pcos
MLIP	ENSG00000146147	protein_coding	chr6	0.9122	0.0440811	0.692597	pcos
RHBDL1	ENSG00000103269	protein_coding	chr16	0.9147	0.0321676	0.692597	pcos
MDGA1	ENSG00000112139	protein_coding	chr6	0.9214	0.0495448	0.692597	pcos
MUC20	ENSG00000176945	protein_coding	chr3	0.9249	0.0252298	0.692597	pcos
DNAH5	ENSG00000039139	protein_coding	chr5	0.9267	0.0263718	0.692597	pcos
FAM46B	ENSG00000158246	protein_coding	chr1	0.938	0.0217248	0.692597	pcos
ZNF703	ENSG00000183779	protein_coding	chr8	0.9456	0.00414637	0.679334	pcos
SCNN1B	ENSG00000168447	protein_coding	chr16	0.9645	0.00770878	0.692597	pcos
ADH4	ENSG00000198099	protein_coding	chr4	1.006	0.0301744	0.692597	pcos
HRASLS	ENSG00000127252	protein_coding	chr3	1.0087	0.0154433	0.692597	pcos
FOXD2-AS1	ENSG00000237424	antisense	chr1	1.009	0.00475405	0.687649	pcos
ESPNL	ENSG00000144488	protein_coding	chr2	1.0129	0.0405023	0.692597	pcos
C19orf68	ENSG00000185453	protein_coding	chr19	1.0348	0.0215782	0.692597	pcos
TM4SF19	ENSG00000273331	protein_coding	chr3	1.0369	5.27054e-05	0.102229	pcos
MRPL23-AS1	ENSG00000226416	antisense	chr11	1.0463	0.0334245	0.692597	pcos
ALX4	ENSG00000052850	protein_coding	chr11	1.0599	0.0168705	0.692597	pcos
SLC6A1	ENSG00000157103	protein_coding	chr3	1.0703	0.00268959	0.642066	pcos
SLC52A3	ENSG00000101276	protein_coding	chr20	1.087	0.0258096	0.692597	pcos
KIAA1755	ENSG00000149633	protein_coding	chr20	1.0948	0.00786637	0.692597	pcos
DBNDD1	ENSG00000003249	protein_coding	chr16	1.1174	0.0223558	0.692597	pcos
AP000322.53	ENSG00000243627	protein_coding	chr21	1.1414	0.0422525	0.692597	pcos
KCNE1	ENSG00000180509	protein_coding	chr21	1.1414	0.0422525	0.692597	pcos
TRPM3	ENSG00000083067	protein_coding	chr9	1.15	0.0132274	0.692597	pcos
CCL22	ENSG00000102962	protein_coding	chr16	1.1627	0.0195118	0.692597	pcos
RASD2	ENSG00000100302	protein_coding	chr22	1.1918	0.0143129	0.692597	pcos
CCDC78	ENSG00000162004	protein_coding	chr16	1.2179	0.000951872	0.459062	pcos
DCSTAMP	ENSG00000164935	protein_coding	chr8	1.2666	0.00580412	0.692597	pcos
PANX2	ENSG00000073150	protein_coding	chr22	1.3072	0.00778619	0.692597	pcos
SOX9	ENSG00000125398	protein_coding	chr17	1.3213	9.02901e-06	0.0478161	pcos
ZIC1	ENSG00000152977	protein_coding	chr3	1.3969	0.00963478	0.692597	pcos
ZNF812	ENSG00000224689	protein_coding	chr19	1.4047	0.00117692	0.475366	pcos
FAM151A	ENSG00000162391	protein_coding	chr1	1.4064	0.00783726	0.692597	pcos
COL22A1	ENSG00000169436	protein_coding	chr8	1.4098	0.0152486	0.692597	pcos
LINC01010	ENSG00000236700	lincRNA	chr6	1.4346	0.00257383	0.639936	pcos
ZIC4	ENSG00000174963	protein_coding	chr3	1.4742	0.00766061	0.692597	pcos
UBE2QL1	ENSG00000215218	protein_coding	chr5	1.6167	0.0021152	0.639936	pcos
MAPK8IP2	ENSG00000008735	protein_coding	chr22	1.7065	0.000112483	0.145451	pcos
RSPO1	ENSG00000169218	protein_coding	chr1	3.3478	0.00923962	0.692597	pcos

## Sheet: common_genes_abd_and_gf
symbol	baseMean.abd	log2FC.abd	lfcSE.abd	pval.abd	FDR.abd	type.abd	baseMean.gf	log2FC.gf	lfcSE.gf	pval.gf	FDR.gf	type.gf
HLA-DRB5	288.774	-1.3095	0.3815	0.000597528	0.839418	ctr	232.056	-0.9597	0.4089	0.0189318	0.692597	ctr
CRISPLD1	68.6372	-1.1685	0.3928	0.0029357	0.999488	ctr	82.8032	-0.6759	0.2824	0.0167054	0.692597	ctr
APOB	925.061	-0.9784	0.2209	9.43227e-06	0.145757	ctr	261.692	-1.1419	0.4004	0.00434855	0.679334	ctr
GABRB3	37.3058	-0.9248	0.3156	0.00338276	0.999488	ctr	20.9059	-0.9035	0.3869	0.0195401	0.692597	ctr
AMPH	93.8166	-0.9135	0.4505	0.0426018	0.999488	ctr	67.2817	-1.22	0.3561	0.000612136	0.415892	ctr
THBS4	1122.53	-0.8291	0.3616	0.0218634	0.999488	ctr	788.54	-0.7372	0.3218	0.0219495	0.692597	ctr
PNPLA3	193.31	-0.7804	0.3343	0.0195697	0.999488	ctr	163.073	-0.6886	0.2917	0.0182421	0.692597	ctr
CPB1	53.2501	-0.7682	0.2714	0.00464429	0.999488	ctr	47.3895	-1.3829	0.3195	1.50477e-05	0.0478161	ctr
C1orf226	183.073	-0.7667	0.2741	0.00514975	0.999488	ctr	135.545	-0.6639	0.3096	0.0320139	0.692597	ctr
ADAMTSL1	243.374	-0.7655	0.2378	0.00128422	0.934191	ctr	248.075	-0.7063	0.3216	0.0280745	0.692597	ctr
CNTN1	181.565	-0.6561	0.2038	0.00128223	0.934191	ctr	138.808	-0.8109	0.2657	0.00227489	0.639936	ctr
NAALAD2	292.408	-0.6467	0.1971	0.00103675	0.934191	ctr	232.48	-0.7547	0.2339	0.00125229	0.475366	ctr
SPATA20	620.722	-0.5759	0.1825	0.00159678	0.987003	ctr	567.394	-0.4269	0.2153	0.047443	0.692597	ctr
RCAN2	236.363	-0.5566	0.2546	0.0287887	0.999488	ctr	315.024	-0.5711	0.2697	0.0341853	0.692597	ctr
HRNR	80.9225	-0.5097	0.1908	0.00755845	0.999488	ctr	61.3532	-0.5681	0.2721	0.0368496	0.692597	ctr
CPXM1	531.912	-0.408	0.1758	0.0203155	0.999488	ctr	439.601	-0.4558	0.2324	0.0498613	0.692597	ctr
CRHBP	306.974	-0.3515	0.1739	0.0432625	0.999488	ctr	266.184	-0.7724	0.1812	2.02083e-05	0.052262	ctr
ORMDL3	969.173	-0.3106	0.1351	0.021529	0.999488	ctr	894.054	-0.3849	0.1661	0.0204593	0.692597	ctr
GLT8D2	178.912	-0.2886	0.1218	0.0178378	0.999488	ctr	143.234	-0.4834	0.1811	0.00760707	0.692597	ctr
MME	2379.5	-0.2608	0.1297	0.0443402	0.999488	ctr	2265.8	-0.5819	0.2305	0.0115729	0.692597	ctr
ASNSD1	477.738	-0.2294	0.0917	0.0123205	0.999488	ctr	415.812	-0.26	0.0957	0.00659805	0.692597	ctr
SLC25A51	409.445	-0.196	0.0994	0.048546	0.999488	ctr	390.541	-0.3278	0.097	0.000728763	0.415892	ctr
SH3BP2	1254.57	0.1752	0.0691	0.011287	0.999488	pcos	1265.38	0.1702	0.0761	0.0253015	0.692597	pcos
SUFU	259.587	0.2365	0.1189	0.0466139	0.999488	pcos	248.106	0.3727	0.1462	0.0108138	0.692597	pcos
SNAP29	435.688	0.2544	0.0858	0.00300669	0.999488	pcos	411.513	0.2473	0.1045	0.0179774	0.692597	pcos
DUSP16	596.491	0.2567	0.1231	0.0370178	0.999488	pcos	546.795	0.2214	0.1015	0.029156	0.692597	pcos
CIITA	619.689	0.2997	0.1194	0.0120953	0.999488	pcos	698.337	0.6101	0.185	0.000976288	0.459062	pcos
BCORL1	173.954	0.339	0.1592	0.0332728	0.999488	pcos	155.199	0.6612	0.2288	0.00385334	0.679334	pcos
IGF2BP2	140.741	0.3471	0.1497	0.0203972	0.999488	pcos	119.686	0.5227	0.2655	0.0489588	0.692597	pcos
PSMG3-AS1	308.673	0.3491	0.1616	0.0306812	0.999488	pcos	300.65	0.767	0.1728	9.08365e-06	0.0478161	pcos
YOD1	330.69	0.4062	0.162	0.0121951	0.999488	pcos	314.832	-0.3592	0.1775	0.0429978	0.692597	ctr
SLC26A11	235.26	0.4172	0.2081	0.0450165	0.999488	pcos	211.201	0.4494	0.1316	0.000637852	0.415892	pcos
LIMK1	265.472	0.4451	0.1816	0.014231	0.999488	pcos	269.525	0.5006	0.1488	0.000767848	0.415892	pcos
GNAL	382.103	0.4471	0.1088	3.93156e-05	0.255789	pcos	347.882	0.4261	0.141	0.00251056	0.639936	pcos
MAP1A	980.981	0.4635	0.1913	0.0153805	0.999488	pcos	909.859	0.3409	0.1725	0.0481823	0.692597	pcos
MB21D2	138.571	0.4872	0.1882	0.00963906	0.999488	pcos	123.433	0.5256	0.1807	0.00363219	0.679334	pcos
ZBED3	75.7182	0.4886	0.2073	0.0184342	0.999488	pcos	89.4359	0.9015	0.3258	0.00565478	0.692597	pcos
FBXO41	72.8933	0.5586	0.2596	0.0313987	0.999488	pcos	95.2829	0.4516	0.2105	0.0319269	0.692597	pcos
AS3MT	152.878	0.5617	0.2189	0.0102803	0.999488	pcos	151.787	0.4902	0.2128	0.0212729	0.692597	pcos
SLC22A18	90.2006	0.5782	0.2209	0.00885583	0.999488	pcos	99.2572	0.6487	0.2417	0.00727623	0.692597	pcos
HLA-DQA1	318.813	0.5938	0.2166	0.00611846	0.999488	pcos	350.428	0.475	0.2257	0.0353517	0.692597	pcos
MOCOS	82.8136	0.5952	0.249	0.0168115	0.999488	pcos	93.9749	0.6398	0.2567	0.012693	0.692597	pcos
SOX9	85.4921	0.6623	0.2725	0.0150662	0.999488	pcos	71.6611	1.3213	0.2976	9.02901e-06	0.0478161	pcos
ZNF793	82.1268	0.6967	0.2423	0.00403674	0.999488	pcos	85.8515	0.4727	0.2401	0.0490155	0.692597	pcos
ATF3	111.255	0.7156	0.3341	0.0321701	0.999488	pcos	122.68	0.6477	0.2565	0.0115556	0.692597	pcos
FLVCR2	140.275	0.7705	0.2779	0.0055693	0.999488	pcos	153.645	0.6673	0.3234	0.0390411	0.692597	pcos
RUNX3	72.9039	0.8493	0.266	0.00141165	0.948446	pcos	76.6821	0.5464	0.2568	0.0333484	0.692597	pcos
SLC52A3	25.0001	0.8514	0.4208	0.0430422	0.999488	pcos	25.5932	1.087	0.4876	0.0258096	0.692597	pcos
RARRES1	109.141	0.8593	0.2547	0.000740465	0.853155	pcos	92.5375	0.507	0.2481	0.0409629	0.692597	pcos
NRIP3	68.1883	0.8881	0.3683	0.0158969	0.999488	pcos	71.7754	0.8874	0.3133	0.00461906	0.687649	pcos
PANX2	22.8719	0.8945	0.4125	0.0301312	0.999488	pcos	18.3424	1.3072	0.4912	0.00778619	0.692597	pcos
MS4A14	105.332	0.9085	0.3146	0.00387442	0.999488	pcos	117.128	0.6376	0.2905	0.0281428	0.692597	pcos
RGS18	104.76	0.9432	0.4674	0.0436118	0.999488	pcos	110.016	-0.7222	0.2839	0.0109589	0.692597	ctr
GOLGA7B	44.4975	0.966	0.3935	0.0140882	0.999488	pcos	40.7123	0.8744	0.3329	0.00861663	0.692597	pcos
MATK	105.636	1.0036	0.4859	0.0388809	0.999488	pcos	122.864	0.8979	0.301	0.00285477	0.653107	pcos
ITGAX	538.019	1.1611	0.4442	0.00895854	0.999488	pcos	574.829	0.4432	0.2091	0.0340693	0.692597	pcos
NCAPH	43.7589	1.2728	0.4612	0.00578804	0.999488	pcos	35.8277	0.6825	0.3482	0.0499784	0.692597	pcos
CD300LB	97.0125	1.3693	0.4555	0.00264464	0.999488	pcos	112.481	0.7183	0.3152	0.0226812	0.692597	pcos
ZNF812	28.8237	1.4072	0.4778	0.00322663	0.999488	pcos	29.0558	1.4047	0.433	0.00117692	0.475366	pcos
UBE2QL1	69.0496	1.4467	0.4508	0.00132998	0.934191	pcos	54.1111	1.6167	0.526	0.0021152	0.639936	pcos
CCL22	54.741	1.7669	0.6479	0.0063914	0.999488	pcos	65.2134	1.1627	0.4978	0.0195118	0.692597	pcos
DCSTAMP	29.7598	2.3471	0.7468	0.00167175	0.993597	pcos	29.6292	1.2666	0.4592	0.00580412	0.692597	pcos
