# Supplementary material for: Transcriptional and DNA Methylation Signatures of Subcutaneous Adipose Tissue and Adipose-Derived Stem Cells in PCOS Women
Source: Cells. 2022 Mar 1;11(5):848. doi: 10.3390/cells11050848 (PMC8909136; doi:10.3390/cells11050848)
Supplement: Supplementary file 1 [file cells-11-00848-s001.zip › cells-1580887 supplementary proof back/Table S2.xlsx]

## Sheet: Sheet1
Column #	Column ID	Genome_Build	CHR	MAPINFO	SourceSeq	Strand	UCSC_RefGene_Name	UCSC_RefGene_Name.0	UCSC_RefGene_Name.1	UCSC_RefGene_Accession	UCSC_RefGene_Group	UCSC_RefGene_Group.0	UCSC_RefGene_Group.1	UCSC_CpG_Islands_Name	Relation_to_UCSC_CpG_Island	Phantom4_Enhancers	Phantom5_Enhancers	DMR	450k_Enhancer	HMM_Island	Regulatory_Feature_Name	Regulatory_Feature_Group	GencodeBasicV12_NAME	GencodeBasicV12_Accession	GencodeBasicV12_Group	GencodeCompV12_NAME	GencodeCompV12_Accession	GencodeCompV12_Group	DNase_Hypersensitivity_NAME	DNase_Hypersensitivity_Evidence_Count	OpenChromatin_NAME	OpenChromatin_Evidence_Count	TFBS_NAME	TFBS_Evidence_Count	Methyl27_Loci	Methyl450_Loci	Chromosome_36	Coordinate_36	SNP_ID	SNP_DISTANCE	SNP_DISTANCE.0	SNP_DISTANCE.1	SNP_MinorAlleleFrequency	p-value(Group)	p-value(Apple vs. PCOS)	MeanRatio(Apple vs. PCOS)	FoldChange(Apple vs. PCOS)	FoldChange(Apple vs. PCOS) (Description)	Estimate(Apple vs. PCOS)
524486	cg15821589	37	1	78444904	CGTCGCGAGGATTAAGTTTAAGACTTCGCGAGAACAGAATTTCTTTTGGC	F	FUBP1;FUBP1;FUBP1	FUBP1	FUBP1;FUBP1	NM_001303433;NM_003902;NR_130152	TSS200;TSS200;TSS200	TSS200	TSS200;TSS200	chr1:78444763-78445281	Island	high-CpG:78217440-78217807				1:78216892-78217869	1:78443846-78445914	Unclassified	GIPC2;FUBP1;FUBP1;FUBP1;FUBP1;DNAJB4;DNAJB4	ENST00000476882.1;ENST00000436586.2;ENST00000370773.3;ENST00000370768.2;ENST00000370767.1;ENST00000487931.1;ENST00000487931.1	TSS1500;TSS200;TSS200;TSS200;TSS200;1stExon;5'UTR	GIPC2;DNAJB4;DNAJB4;FUBP1;FUBP1;DNAJB4;FUBP1;FUBP1;FUBP1;FUBP1;DNAJB4;DNAJB4	ENST00000476882.1;ENST00000426517.1;ENST00000477671.1;ENST00000436586.2;ENST00000370773.3;ENST00000484662.1;ENST00000370768.2;ENST00000294623.4;ENST00000370767.1;ENST00000421641.1;ENST00000487931.1;ENST00000487931.1	TSS1500;TSS1500;TSS200;TSS200;TSS200;TSS200;TSS200;TSS200;TSS200;TSS200;1stExon;5'UTR	chr1:78443845-78445015	3							1	78217492	rs143306757;rs556791221;rs181897570	1;22;42	1	22;42	0.000200;0.000200;0.000200	1.88392e-07	1.88392e-07	0.0804394	-12.4317	Apple down vs PCOS	-0.23196
65362	cg01877318	37	17	45266772	GGTAGCTTCCGGTAATCTTCGACAATTTCCGGCAACGGTTTTCTCTCTCG	F	CDC27;CDC27;CDC27;CDC27	CDC27	CDC27;CDC27;CDC27	NM_001256;NM_001293089;NM_001293091;NM_001114091	TSS200;TSS200;TSS200;TSS200	TSS200	TSS200;TSS200;TSS200	chr17:45266251-45266974	Island					17:42621134-42621968	17:45265580-45267482	Unclassified	CDC27;CDC27;CDC27;CDC27;CDC27	ENST00000527547.1;ENST00000446365.2;ENST00000525495.2;ENST00000066544.3;ENST00000531206.1	TSS200;TSS200;TSS200;TSS200;TSS1500	CDC27;CDC27;CDC27;CDC27;CDC27;CDC27;CDC27;CDC27;CDC27;CDC27	ENST00000528748.1;ENST00000527547.1;ENST00000533415.1;ENST00000575483.1;ENST00000532575.1;ENST00000525495.2;ENST00000526866.1;ENST00000066544.3;ENST00000531206.1;ENST00000532575.1	TSS1500;TSS200;TSS200;TSS200;1stExon;TSS200;TSS200;TSS200;TSS1500;3'UTR	chr17:45266500-45267015	3							17	42621771						2.24885e-06	2.24885e-06	0.252094	-3.96678	Apple down vs PCOS	-0.176741
585407	cg17749261	37	3	156392701	CGCGGATCGGGGTGATTGATTTTGAGACTGCCCTTTGTACCGAATTCACT	F	TIPARP-AS1;TIPARP;TIPARP	TIPARP-AS1	TIPARP;TIPARP	NR_027954;NM_015508;NM_001184717	Body;5'UTR;TSS200	Body	5'UTR;TSS200	chr3:156391811-156393607	Island					3:157874462-157876301			TIPARP;TIPARP-AS1;TIPARP;TIPARP-AS1;TIPARP;TIPARP	ENST00000486483.1;ENST00000478005.1;ENST00000295924.7;ENST00000492937.1;ENST00000461166.1;ENST00000461166.1	5'UTR;TSS1500;5'UTR;TSS1500;1stExon;5'UTR	TIPARP;TIPARP;TIPARP-AS1;TIPARP;TIPARP-AS1;TIPARP;TIPARP	ENST00000486483.1;ENST00000473702.1;ENST00000478005.1;ENST00000295924.7;ENST00000492937.1;ENST00000461166.1;ENST00000461166.1	5'UTR;TSS1500;TSS1500;5'UTR;TSS1500;1stExon;5'UTR	chr3:156392485-156394075	3							3	157875395						1.9631e-07	1.9631e-07	0.260727	-3.83543	Apple down vs PCOS	-0.179312
248569	cg07300050	37	5	180673332	TTCGCGGCCGTCAACAGCACTAGATCACAGTTACATTTTTTTTCCTTTCG	R	CTC-338M12.4	CTC-338M12.4		NR_109909	TSS1500	TSS1500		chr5:180673068-180673694	Island						5:180672931-180674384	Promoter_Associated	CTC-338M12.4;CTC-338M12.4;CTC-338M12.4;CTC-338M12.4	ENST00000505151.1;ENST00000417281.2;ENST00000511331.1;ENST00000506340.1	TSS1500;TSS1500;TSS200;TSS200	GNB2L1;CTC-338M12.4;CTC-338M12.4;CTC-338M12.4;CTC-338M12.4	ENST00000507000.1;ENST00000505151.1;ENST00000417281.2;ENST00000511331.1;ENST00000506340.1	5'UTR;TSS1500;TSS1500;TSS200;TSS200	chr5:180672685-180673595	3							5	180605938	rs550648058	7	7		0.0002	2.24592e-06	2.24592e-06	0.312309	-3.20196	Apple down vs PCOS	-0.135881
228534	cg06719391	37	11	2554330	CTGGGAACACATCGCTTTGATCCATTTTTTCCCCCAACATTTAAACATCG	F	KCNQ1;KCNQ1	KCNQ1	KCNQ1	NM_000218;NM_181798	Body;Body	Body	Body	chr11:2554103-2554331	Island				TRUE	11:2510741-2511491	11:2553955-2554344	Unclassified							chr11:2554320-2555315	3					TRUE	TRUE	11	2510906	rs541421177	33	33		0.000399	2.51107e-05	2.51107e-05	0.379741	-2.63337	Apple down vs PCOS	-0.129655
240067	cg07050101	37	7	862776	GGATTGTCAGCTTAGTGGCAAAGCGAGCAGGGTGCGTGGCGTGGAGAGCG	R	UNC84A;UNC84A	UNC84A	UNC84A	NM_001130965;NM_025154	5'UTR;5'UTR	5'UTR	5'UTR	chr7:862515-862800	Island				TRUE	7:828842-829303			SUN1;SUN1	ENST00000452783.2;ENST00000389574.3	5'UTR;5'UTR	SUN1;SUN1;SUN1;SUN1;SUN1;SUN1;SUN1;SUN1	ENST00000452783.2;ENST00000389574.3;ENST00000427969.1;ENST00000450538.1;ENST00000435699.1;ENST00000440380.1;ENST00000439679.1;ENST00000424128.1	5'UTR;5'UTR;5'UTR;5'UTR;5'UTR;5'UTR;5'UTR;5'UTR	chr7:862660-862890	3						TRUE	7	829302	rs117961822;rs547578659;rs567281287;rs536235275;rs181960029	27;26;16;11;10	27	26;16;11;10	0.002596;0.000200;0.000399;0.000200;0.000200	3.00335e-05	3.00335e-05	0.806677	-1.23965	Apple down vs PCOS	-0.184567
745439	cg23547048	37	4	698616	CCGACCTGGGTGCCCTCCGCCAGGGTGGAGCAGTACGGGCGGCATTTGCG	F	PCGF3	PCGF3		NM_006315	TSS1500	TSS1500		chr4:698302-698692	Island					4:688303-688648	4:698601-700321	Promoter_Associated	PCGF3;PCGF3;PCGF3	ENST00000362003.5;ENST00000400151.2;ENST00000521023.2	TSS1500;TSS1500;TSS1500	PCGF3;PCGF3;PCGF3;PCGF3;PCGF3;PCGF3;PCGF3	ENST00000419774.1;ENST00000362003.5;ENST00000475288.1;ENST00000400151.2;ENST00000430644.1;ENST00000484141.1;ENST00000440452.1	TSS1500;TSS1500;TSS1500;TSS1500;TSS1500;TSS1500;TSS1500			chr4:696839-701674	6	chr4:697145-702160	6		TRUE	4	688616	rs60170002;rs575154539;rs187557924;rs560856100;rs111232186;rs577860122;rs559527277;rs192505500;rs551677607	1;10;12;13;14;32;42;46;48	1	10;12;13;14;32;42;46;48	0.008986;0.000200;0.000200;0.000799;0.039537;0.000399;0.000200;0.000200;0.000200	3.43469e-08	3.43469e-08	0.831826	-1.20217	Apple down vs PCOS	-0.161794
680042	cg21161187	37	5	1416793	CGGACTCATCCACACACGGCATGACCGCAGCGTCCTAATAGCCCTCGGAA	F	SLC6A3	SLC6A3		NM_001044	Body	Body		chr5:1416792-1417004	Island					5:1469738-1469984						SLC6A3	ENST00000511750.1	TSS200			chr5:1413215-1418447	6	chr5:1416496-1417187	3		TRUE	5	1469793	rs575760136;rs187639860;rs190999831;rs528456927	1;10;16;17	1	10;16;17	0.000200;0.000599;0.000399;0.002995	1.59024e-05	1.59024e-05	0.839742	-1.19084	Apple down vs PCOS	-0.153772
97727	cg02818910	37	2	1941247	CGTCGAGAAGGCCCTAACGTCCGCGGCCATCAGATTGCACATCGAGAAGG	F	MYT1L	MYT1L		NM_015025	Body	Body		chr2:1941068-1941560	Island					2:1920080-1920567																TRUE	2	1920254	rs191814371;rs182797239;rs565985782;rs115645122;rs188837770;rs569679736	3;17;18;21;24;41	3	17;18;21;24;41	0.000399;0.001198;0.000200;0.016573;0.001198;0.001198	3.61664e-06	3.61664e-06	0.861051	-1.16137	Apple down vs PCOS	-0.129664
692795	cg21620497	37	17	79183914	CTCGGAGAAGCGGACGCTAAGCGAGGATCAGAGCGCTCGGAGAAGTAGCG	R	AZI1;AZI1	AZI1	AZI1	NM_014984;NM_001009811	Body;Body	Body	Body	chr17:79183373-79183967	Island					17:76797830-76798529																TRUE	17	76798509	rs573574437;rs2725394	51;18	51	18	0.000200;0.500000	9.22719e-06	9.22719e-06	0.86493	-1.15616	Apple down vs PCOS	-0.127894
456936	cg13763627	37	19	3452459	GGAGGACGGGTGTGGGCTCCGGGCGATCCCTGCGGAGACAGTGGGAAGCG	F	NFIC;NFIC	NFIC	NFIC	NM_005597;NM_205843	Body;Body	Body	Body	chr19:3452458-3452738	Island					19:3403419-3403899			NFIC	ENST00000443272.1	ExonBnd	NFIC	ENST00000346156.5	ExonBnd			chr19:3452292-3452951	5				TRUE	19	3403459	rs181536078;rs534260101;rs552912326;rs138179732	0;2;26;49	0	2;26;49	0.000998;0.000200;0.000399;0.000200	2.10727e-05	2.10727e-05	0.870128	-1.14926	Apple down vs PCOS	-0.123084
68431	cg01963866	37	9	138380007	CGCGAACCCACAGCTCGAGGGCTTAGACCTTCACTACTGAGCTGCCGCCA	R	PPP1R26	PPP1R26		NM_014811	3'UTR	3'UTR		chr9:138379837-138380067	Island					9:137519659-137519888			PPP1R26	ENST00000356818.2	3'UTR	PPP1R26	ENST00000356818.2	3'UTR			chr9:138379331-138380084	3					9	137519828	rs139604299;rs142504173;rs532065554;rs550183464;rs143148284	47;46;29;11;3	47	46;29;11;3	0.002596;0.000200;0.000799;0.000399;0.005990	9.68126e-06	9.68126e-06	0.881955	-1.13384	Apple down vs PCOS	-0.104379
287482	cg08480739	37	11	67765021	CGGCCTGCCCCGAGGCCACAACCCGACCCAGGCCATGCCATCCGATCCAG	F	UNC93B1	UNC93B1		NM_030930	Body	Body		chr11:67764918-67765256	Island					11:67521443-67521820			UNC93B1	ENST00000530331.1	3'UTR	UNC93B1;UNC93B1	ENST00000533966.1;ENST00000530331.1	3'UTR;3'UTR	chr11:67764260-67765110	3						TRUE	11	67521597	rs568365180;rs308328;rs547619552	31;35;40	31	35;40	0.000998;0.231829;0.000200	6.69304e-06	6.69304e-06	0.890286	-1.12323	Apple down vs PCOS	-0.100682
469270	cg14115740	37	9	98054883	CCAGGTGCATGTTGAGCGCGGGGCTGTTGGGCAGGATCTTGCGGCAGCCG	F	FANCC	FANCC		NM_000136	5'UTR	5'UTR		chr9:98054676-98054916	Island		chr9:98054647-98054647			9:97094433-97094737			FANCC;FANCC	ENST00000375305.1;ENST00000289081.3	5'UTR;5'UTR	FANCC;FANCC;FANCC;FANCC	ENST00000474949.1;ENST00000433829.1;ENST00000375305.1;ENST00000289081.3	3'UTR;5'UTR;5'UTR;5'UTR	chr9:98054485-98054975	3						TRUE	9	97094704	rs528595800;rs540321334;rs562291843;rs529476689	24;30;31;34	24	30;31;34	0.000200;0.001398;0.000200;0.000599	2.24502e-05	2.24502e-05	1.22217	1.22217	Apple up vs PCOS	0.111857
439464	cg13253945	37	7	84569394	CGCCCCAGGTCAGAGCCTGCCCCCACCCCGCACCCGGAGGCCAGCAGCCC	F								chr7:84569238-84569567	Island					7:84407235-84407455			AC074183.4;AC074183.4	ENST00000439105.1;ENST00000439105.1	3'UTR;1stExon	AC074183.4;AC074183.4	ENST00000439105.1;ENST00000439105.1	3'UTR;1stExon	chr7:84569165-84569575	3						TRUE	7	84407330	rs192027083	8	8		0.003594	1.67043e-06	1.67043e-06	1.34145	1.34145	Apple up vs PCOS	0.133231
248174	cg07286881	37	19	50935676	GGACAGGGTCTAGGAAGCCATTCTTAGCATCTGCAAGTCAGGAGTTTTCG	F	MYBPC2	MYBPC2		NM_004533	TSS1500	TSS1500		chr19:50934904-50935677	Island					19:55626596-55627489	19:50934649-50935718	Promoter_Associated	MYBPC2	ENST00000357701.4	TSS1500	MYBPC2	ENST00000357701.4	TSS1500	chr19:50935525-50935775	3						TRUE	19	55627488						5.09061e-06	5.09061e-06	5.93446	5.93446	Apple up vs PCOS	0.107793
128971	cg03733263	37	8	22462867	CGGGGTGAGGGGCTCGAGAGAGCCCCGATGACATTCCTTCGTTCAAAAAC	R	KIAA1967;KIAA1967;KIAA1967	KIAA1967	KIAA1967;KIAA1967	NM_021174;NM_199205;NM_021174	5'UTR;5'UTR;1stExon	5'UTR	5'UTR;1stExon	chr8:22462092-22462868	Island					8:22518038-22518813	8:22461625-22463338	Promoter_Associated	KIAA1967;KIAA1967;KIAA1967;KIAA1967	ENST00000389279.3;ENST00000389279.3;ENST00000308511.4;ENST00000521301.1	1stExon;5'UTR;5'UTR;5'UTR	KIAA1967;KIAA1967;KIAA1967;KIAA1967;KIAA1967;KIAA1967;KIAA1967	ENST00000389279.3;ENST00000389279.3;ENST00000518989.1;ENST00000521837.1;ENST00000523349.1;ENST00000308511.4;ENST00000521301.1	1stExon;5'UTR;TSS1500;TSS200;TSS1500;5'UTR;5'UTR	chr8:22462400-22463075	3						TRUE	8	22518812	rs75091232;rs549604557;rs11778693;rs201948025;rs546941539	34;20;17;4;3	34	20;17;4;3	0.010982;0.000200;0.309704;0.000200;0.000200	4.68681e-06	4.68681e-06	6.17403	6.17403	Apple up vs PCOS	0.111005
847656	cg27140247	37	22	46450102	TTGCAGGCCTTGGGATGTTTTTCTCCTTGACAGCCCCGGGCCCCGCCTCG	F	C22orf26;LOC150381	C22orf26	LOC150381	NM_018280;NR_027034	TSS200;Body	TSS200	Body	chr22:46449632-46450115	Island					22:44828094-44829040			RP6-109B7.3;C22orf26;RP4-695O20__B.10	ENST00000451166.1;ENST00000396008.2;ENST00000381051.2	TSS1500;TSS200;5'UTR	RP6-109B7.3;RP6-109B7.3;RP6-109B7.3;C22orf26;RP4-695O20__B.10	ENST00000451166.1;ENST00000445441.1;ENST00000416202.1;ENST00000396008.2;ENST00000381051.2	TSS1500;TSS1500;5'UTR;TSS200;5'UTR	chr22:46448640-46450915	3						TRUE	22	44828766	rs542534649	46	46		0.000399	1.22927e-05	1.22927e-05	7.97295	7.97295	Apple up vs PCOS	0.101959
625514	cg19183433	37	2	180871780	CGGAGTTCGATAATTACCTAGAGCTCCACCGCGCCGCCATTACACCGGAC	F	CWC22	CWC22		NM_020943	TSS200	TSS200		chr2:180871627-180871874	Island					2:180579854-180580095	2:180871429-180872681	Promoter_Associated	CWC22;CWC22	ENST00000410053.3;ENST00000295749.6	TSS200;5'UTR	CWC22;CWC22	ENST00000410053.3;ENST00000295749.6	TSS200;5'UTR	chr2:180871460-180872195	3						TRUE	2	180580025	rs149224297;rs573935836;rs536649382	12;48;49	12	48;49	0.000599;0.000399;0.000599	2.12203e-05	2.12203e-05	29.2162	29.2162	Apple up vs PCOS	0.113144
188934	cg05514932	37	2	85577808	CGGGAGGCAGGAAGGGAGGAAGAGTCACATCTGTTCTTAGCTCAGCCTCC	R	RETSAT	RETSAT		NM_017750	Body	Body		chr2:85581618-85581963	N_Shelf											RETSAT;RETSAT	ENST00000438611.4;ENST00000482694.1	TSS1500;3'UTR								TRUE	2	85431319	rs185932266;rs542874359	24;2	24	2	0.000200;0.000399	2.15305e-06	2.15305e-06	0.758129	-1.31904	Apple down vs PCOS	-0.199341
597236	cg18158470	37	15	42496585	AAATTTACATTTTAAAATTTAATCTTGTTGGCTGGGCAAAGTGGCTCACG	R	VPS39	VPS39		NM_015289	Body	Body		chr15:42500160-42500561	N_Shelf								VPS39	ENST00000568357.1	3'UTR	VPS39	ENST00000568357.1	3'UTR								TRUE	15	40283877	rs111335766;rs532795593	38;31	38	31	0.005192;0.000200	3.42144e-06	3.42144e-06	0.767803	-1.30242	Apple down vs PCOS	-0.20141
160071	cg04662943	37	10	102668895	ATATTTCCCCAAGAGTTTCTTATATTTCAGATGTACGAGTAATATCTACG	R								chr10:102672367-102673159	N_Shelf																					TRUE	10	102658885	rs10509747	41	41		0.317891	1.18584e-05	1.18584e-05	0.778736	-1.28413	Apple down vs PCOS	-0.19757
225972	cg06645242	37	1	218515560	CGCCTATGGATCATAGGTCCTTACTAACATTGACCAAAGCATAACTTCAT	R								chr1:218519057-218519674	N_Shelf																					TRUE	1	216582183	rs145884893	5	5		0.001198	2.06375e-05	2.06375e-05	0.791485	-1.26345	Apple down vs PCOS	-0.18329
567644	cg17172949	37	20	35419347	CGCACTCGCCACACACTGCTGGAAGCTGTAGATATGGCACACTTTTGAAA	F	C20orf117;C20orf117	C20orf117	C20orf117	NM_080627;NM_199181	Body;Body	Body	Body	chr20:35422189-35422767	N_Shelf								SOGA1	ENST00000489902.1	3'UTR	SOGA1	ENST00000489902.1	3'UTR								TRUE	20	34852761	rs138700301	6	6		0.0002	2.4231e-05	2.4231e-05	0.808577	-1.23674	Apple down vs PCOS	-0.177735
672022	cg20870823	37	10	44160344	CGCTTCCATAAAGGGCAGACCAAGTTTTGTGTGTTTGTTGCCAATTGTAG	R	ZNF32-AS3	ZNF32-AS3		NR_038867	Body	Body		chr10:44162850-44163531	N_Shelf								RP11-402L1.11;ZNF32-AS3	ENST00000418426.1;ENST00000458063.1	TSS1500;5'UTR	RP11-402L1.11;ZNF32-AS3	ENST00000418426.1;ENST00000458063.1	TSS1500;5'UTR									10	43480350	rs564651011;rs532268997;rs139478964	34;24;1	34	24;1	0.002596;0.000200;0.000998	2.61743e-05	2.61743e-05	0.823012	-1.21505	Apple down vs PCOS	-0.163764
165580	cg04828919	37	8	81396353	CGTACCCTTAAGAAATAAGAGAACTCTGCCAAGTGAGGCTGTATAATATG	R	ZBTB10	ZBTB10		NM_001277145	TSS1500	TSS1500		chr8:81398429-81399618	N_Shelf								ZBTB10	ENST00000379091.4	TSS1500	ZBTB10	ENST00000379091.4	TSS1500									8	81558908	rs368647760	33	33		0.000599	2.2189e-06	2.2189e-06	0.830974	-1.20341	Apple down vs PCOS	-0.154545
221957	cg06527815	37	10	98588577	CGCAACAACCCAATCGTGTATCCCATTTTATAACAGAGCACAGAGAGGTT	R	MIR607	MIR607		NR_030338	TSS200	TSS200		chr10:98591707-98593273	N_Shelf								MIR607	ENST00000385241.1	TSS200	MIR607	ENST00000385241.1	TSS200					chr10:98588502-98594466	6			10	98578567	rs182422821;rs559234456;rs533159917	22;14;5	22	14;5	0.000799;0.000200;0.000399	2.2895e-05	2.2895e-05	0.837167	-1.1945	Apple down vs PCOS	-0.15047
446621	cg13469865	37	3	185823358	CGCTACTGTCACTGGGAGCAGGGAAGCCACAACATAATCAGGGAAAGCTT	F	ETV5	ETV5		NM_004454	Body	Body		chr3:185825462-185827003	N_Shelf											ETV5;ETV5;ETV5;ETV5	ENST00000476890.1;ENST00000495808.1;ENST00000475484.1;ENST00000472868.2	3'UTR;3'UTR;TSS200;3'UTR									3	187306052	rs371837949;rs192101178	0;42	0	42	0.000200;0.000399	7.69329e-06	7.69329e-06	0.850324	-1.17602	Apple down vs PCOS	-0.139336
629313	cg19322160	37	17	37854375	ACTAAATCTGGGACCATTTATTGAGCAATTATTATGTGCCAAGTATTGCG	R	ERBB2;ERBB2;ERBB2	ERBB2	ERBB2;ERBB2	NM_001289936;NM_001289938;NM_001005862	5'UTR;5'UTR;5'UTR	5'UTR	5'UTR;5'UTR	chr17:37856448-37856891	N_Shelf								ERBB2;ERBB2	ENST00000541774.1;ENST00000406381.2	TSS1500;5'UTR	ERBB2;ERBB2	ENST00000541774.1;ENST00000406381.2	TSS1500;5'UTR									17	35107901	rs550777900	1	1		0.0002	2.33805e-05	2.33805e-05	0.850608	-1.17563	Apple down vs PCOS	-0.141025
166559	cg04855971	37	4	57299126	CGTACTCTGAGAAGTGGTGGTCTGTTGCAGAAAGCTCTGTTTTCACTTTC	R	PPAT	PPAT		NM_002703	Body	Body		chr4:57301340-57302670	N_Shelf																					TRUE	4	56993883	rs538595046	5	5		0.0002	1.28264e-05	1.28264e-05	0.871134	-1.14793	Apple down vs PCOS	-0.117087
344101	cg10213413	37	5	890225	CGCTTGAGCCCAGGGTTATCTGAGCCCAGGAGTGAATCACGACACTGCAC	F	BRD9;BRD9;BRD9	BRD9	BRD9;BRD9	NR_027633;NM_001009877;NM_023924	Body;Body;Body	Body	Body;Body	chr5:892522-893479	N_Shelf								BRD9;BRD9	ENST00000435709.2;ENST00000323510.4	5'UTR;TSS1500	BRD9;BRD9;BRD9;BRD9	ENST00000489093.1;ENST00000435709.2;ENST00000323510.4;ENST00000495794.1	5'UTR;5'UTR;TSS1500;TSS200					chr5:889482-895383	6			5	943225	rs147926313;rs545484643	23;50	23	50	0.000200;0.000399	3.08454e-05	3.08454e-05	0.872795	-1.14574	Apple down vs PCOS	-0.108951
210395	cg06166639	37	4	1386428	CGGTGCTCCCGCCATGGAAACCACAGATGCCAGAGGCAGTGGAATGACAT	R	CRIPAK;CRIPAK	CRIPAK	CRIPAK	NM_175918;NM_175918	1stExon;5'UTR	1stExon	5'UTR	chr4:1388614-1389430	N_Shelf								CRIPAK;CRIPAK	ENST00000324803.4;ENST00000324803.4	5'UTR;1stExon	CRIPAK;CRIPAK	ENST00000324803.4;ENST00000324803.4	5'UTR;1stExon								TRUE	4	1376428	rs528827960;rs542118827	2;1	2	1	0.000399;0.000200	2.78572e-05	2.78572e-05	0.877883	-1.1391	Apple down vs PCOS	-0.108575
558987	cg16898038	37	15	82333870	CGCCCTAGGCACTGTGACTTGTGTGTCTAATGGAGGCCCTAATTCAGTAG	F								chr15:82335472-82339937	N_Shore																						15	80120925	rs552579357	30	30		0.000799	1.33121e-05	1.33121e-05	0.654777	-1.52724	Apple down vs PCOS	-0.294411
48797	cg01385882	37	11	120204978	CTTTCTGAAGGCATCCTATAGTTACAGCCTTTAGAACAGTTGAGCTATCG	R								chr11:120206460-120207649	N_Shore						11:120204862-120205019	Unclassified_Cell_type_specific														TRUE	11	119710188						3.5855e-06	3.5855e-06	0.654942	-1.52685	Apple down vs PCOS	-0.314278
339932	cg10091458	37	9	116858634	CGGGGCCACCAAGCAAGGGTCTGTATCTGGACATATAAACCAACTTGGGT	R	KIF12	KIF12		NM_138424	Body	Body		chr9:116860473-116860695	N_Shore								KIF12	ENST00000468460.1	3'UTR	KIF12;KIF12;KIF12	ENST00000468460.1;ENST00000473174.1;ENST00000479670.1	3'UTR;3'UTR;3'UTR			chr9:116857257-116858983	6	chr9:116858221-116858786	6		TRUE	9	115898455	rs6478062	11	11		0.239617	1.56395e-05	1.56395e-05	0.756539	-1.32181	Apple down vs PCOS	-0.206884
111175	cg03210210	37	5	118690955	CGGTTCCCTCCCGGCTACCAGCAAAAACTGGGGATGAATTCCTTCAAAAT	R	TNFAIP8;TNFAIP8	TNFAIP8	TNFAIP8	NM_001077654;NM_014350	Body;TSS1500	Body	TSS1500	chr5:118691401-118691759	N_Shore						5:118690889-118691710	Unclassified	TNFAIP8;TNFAIP8;TNFAIP8;TNFAIP8;TNFAIP8;TNFAIP8	ENST00000504771.1;ENST00000504771.1;ENST00000415806.2;ENST00000503646.1;ENST00000503646.1;ENST00000504642.1	5'UTR;1stExon;TSS1500;1stExon;5'UTR;TSS200	TNFAIP8;TNFAIP8;TNFAIP8;TNFAIP8;TNFAIP8;TNFAIP8;TNFAIP8	ENST00000504771.1;ENST00000504771.1;ENST00000415806.2;ENST00000503646.1;ENST00000503646.1;ENST00000504642.1;ENST00000388882.5	5'UTR;1stExon;TSS1500;1stExon;5'UTR;TSS200;5'UTR	chr5:118690900-118691190	3						TRUE	5	118718854	rs113429953	36	36		0.5	3.21517e-06	3.21517e-06	0.783922	-1.27564	Apple down vs PCOS	-0.192592
42775	cg01209655	37	6	30041081	CGCATACCCCACTCACATCTCTGGAGGAAGAAGGGATGAGACTATACCCC	F	RNF39;RNF39	RNF39	RNF39	NM_170769;NM_025236	Body;Body	Body	Body	chr6:30042918-30043500	N_Shore																					TRUE	6	30149060						6.07111e-06	6.07111e-06	0.794252	-1.25905	Apple down vs PCOS	-0.182309
307091	cg09080553	37	7	25891005	CGCAAAACGAACCCGATATTTGCAAAACTTAGGAAAAGACACACCGGCGT	F								chr7:25891956-25892615	N_Shore					7:25857321-25857793	7:25890561-25892419	Unclassified											chr7:25890119-25892800	6		TRUE	7	25857530	rs9639522;rs112632624;rs141470488;rs112076735	14;15;45;48	14	15;45;48	0.160543;0.021366;0.006789;0.500000	1.46397e-05	1.46397e-05	0.799231	-1.2512	Apple down vs PCOS	-0.188227
118847	cg03438246	37	5	159847881	GGCATATATTGAGAACCATGTCTATGTCAGGTATAGTGTCAAGCCTTTCG	R	PTTG1;PTTG1;PTTG1	PTTG1	PTTG1;PTTG1	NM_004219;NM_001282383;NM_001282382	TSS1500;TSS1500;TSS1500	TSS1500	TSS1500;TSS1500	chr5:159848779-159849113	N_Shore								SLU7;PTTG1;PTTG1;PTTG1;PTTG1	ENST00000297151.4;ENST00000352433.5;ENST00000520452.1;ENST00000393964.1;ENST00000519287.1	TSS1500;TSS1500;TSS1500;TSS1500;TSS1500	SLU7;PTTG1;PTTG1;PTTG1;PTTG1;PTTG1;PTTG1;PTTG1;SLU7	ENST00000297151.4;ENST00000352433.5;ENST00000524244.1;ENST00000517480.1;ENST00000523659.1;ENST00000520452.1;ENST00000393964.1;ENST00000519287.1;ENST00000521826.1	TSS1500;TSS1500;TSS1500;TSS1500;TSS1500;TSS1500;TSS1500;TSS1500;5'UTR									5	159780459						2.7285e-05	2.7285e-05	0.807167	-1.2389	Apple down vs PCOS	-0.176967
484573	cg14549093	37	15	28356567	CGATTGCACCCACAAGTAAAAAGGCTTTATTCATTTTGGGGATGCTGCAA	F	HERC2	HERC2		NM_004667	3'UTR	3'UTR		chr15:28356703-28357026	N_Shore								HERC2	ENST00000261609.7	3'UTR	HERC2;HERC2	ENST00000261609.7;ENST00000566635.1	3'UTR;3'UTR								TRUE	15	26030162	rs551612252	1	1		0.000998	7.9771e-07	7.9771e-07	0.813126	-1.22982	Apple down vs PCOS	-0.169766
855708	cg27419824	37	16	3168747	AGGGGGTAAAATAAAGCAGTTTCAAGAAGGCCCCCTGGGTCGGGGGTCCG	F	ZNF205;ZNF205	ZNF205	ZNF205	NM_003456;NM_001042428	Body;Body	Body	Body	chr16:3169353-3170228	N_Shore						16:3168513-3168784	Unclassified_Cell_type_specific	RP11-473M20.14;RP11-473M20.14	ENST00000576490.1;ENST00000575139.1	3'UTR;3'UTR	RP11-473M20.14;RP11-473M20.14	ENST00000576490.1;ENST00000575139.1	3'UTR;3'UTR			chr16:3168158-3171082	6				TRUE	16	3108748	rs566718320;rs548749313;rs187650078;rs58763088;rs538179466;rs551633258	5;17;20;48;50;51	5	17;20;48;50;51	0.001597;0.000200;0.003994;0.023562;0.000200;0.000399	3.1276e-05	3.1276e-05	0.813731	-1.22891	Apple down vs PCOS	-0.156584
129012	cg03734501	37	13	114838102	CGCCGCCTACATGCACTTCCTGGACAGCGGGAGCATTTAGCCAACACCAG	F	RASA3	RASA3		NM_007368	Body	Body		chr13:114838658-114839092	N_Shore					13:113856181-113856265											chr13:114836882-114839901	6				TRUE	13	113856204	rs564319071;rs74116465;rs544726586;rs562823655;rs530130036	0;4;21;30;38	0	4;21;30;38	0.000200;0.010383;0.000399;0.001198;0.000200	1.86861e-05	1.86861e-05	0.823084	-1.21494	Apple down vs PCOS	-0.16087
397155	cg11886620	37	1	33740732	CGAGAAACTTGACAGGGAGCAAGACTTAATGGAAACCCTCTGTGAGGCAT	F	ZNF362	ZNF362		NM_152493	Body	Body		chr1:33741774-33742381	N_Shore											ZNF362;ZNF362	ENST00000483388.1;ENST00000490959.1	5'UTR;5'UTR			chr1:33740602-33743599	6	chr1:33740697-33741367	4			1	33513319	rs548233197	35	35		0.0002	6.39955e-06	6.39955e-06	0.83561	-1.19673	Apple down vs PCOS	-0.155283
7938	cg00221788	37	12	93859987	GTCTCTGTCTTCAAGGAGCTTACATTATCCAGCATAAGAGACATTAAACG	R	MRPL42;MRPL42;MRPL42	MRPL42	MRPL42;MRPL42	NM_172178;NM_014050;NM_172177	TSS1500;TSS1500;TSS1500	TSS1500	TSS1500;TSS1500	chr12:93861204-93861539	N_Shore								MRPL42;MRPL42;MRPL42;MRPL42	ENST00000549982.1;ENST00000361630.2;ENST00000552217.1;ENST00000393128.4	TSS1500;TSS1500;TSS1500;TSS1500	MRPL42;MRPL42;MRPL42;MRPL42;MRPL42;MRPL42	ENST00000549982.1;ENST00000361630.2;ENST00000552217.1;ENST00000552326.1;ENST00000547098.1;ENST00000551396.1	TSS1500;TSS1500;TSS1500;TSS1500;TSS1500;TSS1500								TRUE	12	92384118	rs115098834;rs10735319;rs185118206	50;37;2	50	37;2	0.000799;0.483826;0.000599	6.87446e-06	6.87446e-06	0.839617	-1.19102	Apple down vs PCOS	-0.137771
333559	cg09893431	37	10	365919	TTTCCTCTCAAATAGGAAGTCTGGGGCTTGCACCTTAAGAGTCATTCACG	F	DIP2C	DIP2C		NM_014974	Body	Body		chr10:367469-369416	N_Shore						10:365827-365999	Unclassified_Cell_type_specific							chr10:365725-366155	3						TRUE	10	355919						5.30785e-06	5.30785e-06	0.84368	-1.18528	Apple down vs PCOS	-0.140998
189203	cg05522848	37	5	68710359	CATCTTGATATTTGGCATAATGTTCAAACACACTTTATACACACTGACCG	F	RAD17;MARVELD2;RAD17;RAD17;RAD17;RAD17;RAD17;MARVELD2;RAD17;RAD17	RAD17	MARVELD2;RAD17;RAD17;RAD17;RAD17;RAD17;MARVELD2;RAD17;RAD17	NM_133339;NM_001038603;NM_133344;NM_002873;NM_133342;NM_133340;NM_133341;NM_144724;NM_133338;NM_133343	3'UTR;TSS1500;3'UTR;3'UTR;3'UTR;3'UTR;3'UTR;TSS1500;3'UTR;3'UTR	3'UTR	TSS1500;3'UTR;3'UTR;3'UTR;3'UTR;3'UTR;TSS1500;3'UTR;3'UTR	chr5:68710807-68711520	N_Shore								MARVELD2;MARVELD2;RAD17;RAD17	ENST00000282886.8;ENST00000454295.2;ENST00000358030.2;ENST00000361732.2	TSS1500;TSS1500;3'UTR;3'UTR	MARVELD2;MARVELD2;MARVELD2;MARVELD2;RAD17;RAD17	ENST00000282886.8;ENST00000454295.2;ENST00000515844.1;ENST00000512803.1;ENST00000358030.2;ENST00000361732.2	TSS1500;TSS1500;TSS1500;TSS1500;3'UTR;3'UTR	chr5:68709865-68710515	3						TRUE	5	68746115	rs185693623;rs542337215	12;41	12	41	0.000399;0.000200	6.27545e-08	6.27545e-08	0.843839	-1.18506	Apple down vs PCOS	-0.103237
81060	cg02332936	37	9	115140584	AACTACCTCTAATAATTTAGGAATATATTTGCCTTCTGTGAAAGCCATCG	R								chr9:115141854-115142638	N_Shore																		chr9:115139139-115143961	6		TRUE	9	114180405	rs570922535	12	12		0.0002	2.78552e-05	2.78552e-05	0.84582	-1.18228	Apple down vs PCOS	-0.140819
293890	cg08678364	37	22	46730289	CATGCATATTCCCATTGCAATGCCCTATTCACAAATGAACATCTTTTTCG	R	TRMU	TRMU		NM_018006	TSS1500	TSS1500		chr22:46731379-46732337	N_Shore						22:46730274-46730502	Unclassified_Cell_type_specific	TRMU;TRMU	ENST00000290846.4;ENST00000381019.3	TSS1500;TSS1500	TRMU;TRMU;TRMU;TRMU;TRMU	ENST00000441818.1;ENST00000453630.1;ENST00000381019.3;ENST00000465378.1;ENST00000486620.1	TSS1500;TSS1500;TSS1500;TSS1500;5'UTR					chr22:46730198-46733202	6		TRUE	22	45108953						2.15838e-05	2.15838e-05	0.860961	-1.16149	Apple down vs PCOS	-0.121403
336653	cg09992215	37	4	57370492	TTACAGGCATGAGCCACCGCACCCGTCCAGCACAATTATTTTTTGAGACG	F	ARL9	ARL9		NM_206919	TSS1500	TSS1500		chr4:57371582-57372022	N_Shore								ARL9	ENST00000360096.1	TSS1500	ARL9	ENST00000360096.1	TSS1500								TRUE	4	57065249	rs183047270;rs138671339;rs564496441;rs187135328;rs543099396;rs556454827;rs528854520	1;10;19;26;30;31;51	1	10;19;26;30;31;51	0.000998;0.119409;0.000200;0.000200;0.000399;0.000599;0.000200	2.878e-05	2.878e-05	0.862541	-1.15937	Apple down vs PCOS	-0.120636
257447	cg07567225	37	5	177432923	CGAAGAGCTGCGATTGAACAAACCTGTAGGCATAGGTAAGTGCTGAGGTG	F								chr5:177433281-177434067	N_Shore								FAM153C	ENST00000507848.1	TSS1500	FAM153C;FAM153C;FAM153C;FAM153C	ENST00000504530.1;ENST00000505582.1;ENST00000507848.1;ENST00000508839.1	TSS1500;TSS1500;TSS1500;TSS1500								TRUE	5	177365529	rs181989934	36	36		0.000399	3.01671e-05	3.01671e-05	0.865441	-1.15548	Apple down vs PCOS	-0.107852
530501	cg16008512	37	3	129061491	CGGGCTGGGGCAGGAGGAAAAGCAAGCCCCACCAAACCAACACCTAGTCT	F								chr3:129062830-129063133	N_Shore																chr3:129061433-129065400	6					3	130544181						6.91069e-06	6.91069e-06	0.876795	-1.14052	Apple down vs PCOS	-0.110838
246127	cg07225507	37	10	11934239	CGGTCACACAACGCCCAGGTTTGCAGCCCAGGAGCAATACTCCGCCATGT	F								chr10:11936169-11937060	N_Shore					10:11974245-11974401			RP11-401F24.4	ENST00000445498.1	3'UTR	RP11-401F24.4	ENST00000445498.1	3'UTR					chr10:11922313-11941816	6		TRUE	10	11974245	rs4750137;rs568941001;rs536945176;rs550503969	10;12;38;43	10	12;38;43	0.088458;0.000200;0.000200;0.000200	1.23435e-05	1.23435e-05	0.881875	-1.13395	Apple down vs PCOS	-0.10565
847807	cg27145083	37	2	242929653	GTACTCGGAGATCCAGTCGATGGCGTTGGGTGTACTTGGAGATCCAGTCG	R								chr2:242929993-242930252	N_Shore					2:242577622-242578400						AC131097.3	ENST00000415434.1	5'UTR	chr2:242929405-242929895	3						TRUE	2	242578326	rs78181180;rs540851621;rs55706836;rs67793808;rs79928199;rs56389742;rs55986653;rs543805486;rs112712048	51;50;44;37;33;31;27;25;17	51	50;44;37;33;31;27;25;17	0.244209;0.244209;0.500000;0.500000;0.448882;0.072085;0.500000;0.000200;0.500000	2.35828e-05	2.35828e-05	0.884512	-1.13057	Apple down vs PCOS	-0.108703
234931	cg06898038	37	7	100270482	TACAATCGCGTCACTGTACTCCAATTAAAAAATAAGTGTCGGGCCAGGCG	R	GNB2	GNB2		NM_005273	TSS1500	TSS1500		chr7:100270875-100274003	N_Shore								GNB2;GNB2;GNB2;GNB2;GNB2	ENST00000303210.4;ENST00000436220.1;ENST00000424361.1;ENST00000419828.1;ENST00000427895.1	TSS1500;TSS1500;TSS1500;TSS1500;TSS1500	GNB2;GNB2;GNB2;GNB2;GNB2;GNB2	ENST00000303210.4;ENST00000451587.1;ENST00000436220.1;ENST00000424361.1;ENST00000419828.1;ENST00000427895.1	TSS1500;TSS1500;TSS1500;TSS1500;TSS1500;TSS1500									7	100108418	rs187682817;rs555060376;rs548230846;rs569655321;rs530518249	43;42;39;5;1	43	42;39;5;1	0.001198;0.001398;0.000200;0.001198;0.001198	7.83136e-06	7.83136e-06	0.884671	-1.13036	Apple down vs PCOS	-0.103725
520945	cg15708219	37	10	22621481	CGCCTTGCATTGACCAACACGAAAGGAGGACGTTTGGTATTTTAAAATAG	F								chr10:22623350-22625875	N_Shore			RDMR															chr10:22620916-22626650	6		TRUE	10	22661487						1.67631e-05	1.67631e-05	0.890573	-1.12287	Apple down vs PCOS	-0.103006
68106	cg01954742	37	4	124317752	CGGGAGTGCCTCTAAAAATTCTGCAAATGCAGTTTGTCATAGAGGAATAC	R	SPRY1;SPRY1	SPRY1	SPRY1	NM_199327;NM_001258038	TSS200;TSS200	TSS200	TSS200	chr4:124318307-124319998	N_Shore						4:124317529-124318299	Promoter_Associated	SPRY1;SPRY1	ENST00000339241.1;ENST00000515726.1	TSS1500;TSS1500	SPRY1;SPRY1;SPRY1	ENST00000339241.1;ENST00000515726.1;ENST00000505319.1	TSS1500;TSS1500;TSS200			chr4:124317418-124321814	6	chr4:124317291-124324622	6			4	124537202	rs185364426;rs144104327;rs537446223	44;28;1	44	28;1	0.000200;0.000200;0.000200	2.80549e-05	2.80549e-05	3.22604	3.22604	Apple up vs PCOS	0.152363
621777	cg19040518	37	10	75570762	GGCCAGTGAACACTGAGGGCCAGCAGGGCTGGGCGGGGTGGGTGTGTGCG	R	NDST2	NDST2		NM_003635	5'UTR	5'UTR		chr10:75570928-75571809	N_Shore					10:75240635-75241815	10:75570193-75572009	Promoter_Associated	NDST2;NDST2;RP11-574K11.18	ENST00000299641.4;ENST00000309979.6;ENST00000398701.2	5'UTR;5'UTR;3'UTR	NDST2;NDST2;RP11-574K11.18	ENST00000299641.4;ENST00000309979.6;ENST00000398701.2	5'UTR;5'UTR;3'UTR	chr10:75570240-75571455	3						TRUE	10	75240768						8.42526e-06	8.42526e-06	3.3875	3.3875	Apple up vs PCOS	0.10966
373343	cg11137799	37	17	40834503	CGGGGGTAGAGAGCCTCTCGCCACCGGGAAAACCCCAAGTAACCCGAGGC	R	CCR10;CNTNAP1	CCR10	CNTNAP1	NM_016602;NM_003632	TSS1500;TSS200	TSS1500	TSS200	chr17:40835731-40836267	N_Shore				TRUE	17:38088029-38088624			CCR10;CNTNAP1	ENST00000332438.4;ENST00000264638.3	TSS1500;TSS200	CCR10;CNTNAP1	ENST00000332438.4;ENST00000264638.3	TSS1500;TSS200	chr17:40834360-40835515	3							17	38088029						3.58825e-07	3.58825e-07	12.6338	12.6338	Apple up vs PCOS	0.105446
489195	cg14683065	37	10	134149184	CGGTGCAGGTTCCTCCCCTGGTTCCTCATAGGCAGAGTACTATAGGGTCG	R	LRRC27;LRRC27;LRRC27;LRRC27;LRRC27	LRRC27	LRRC27;LRRC27;LRRC27;LRRC27	NM_001143757;NM_030626;NM_001143759;NM_001143758;NR_026559	Body;Body;Body;Body;TSS1500	Body	Body;Body;Body;TSS1500	chr10:134145177-134146025	S_Shelf								LRRC27;LRRC27	ENST00000368612.1;ENST00000368610.3	5'UTR;TSS1500	LRRC27;LRRC27;LRRC27;LRRC27;LRRC27	ENST00000368612.1;ENST00000450442.1;ENST00000368610.3;ENST00000490055.1;ENST00000462656.1	5'UTR;TSS1500;TSS1500;TSS1500;5'UTR	chr10:134148860-134149270	3						TRUE	10	133999174	rs74161782;rs538131169;rs59886280	42;32;2	42	32;2	0.009784;0.000200;0.005791	6.88204e-07	6.88204e-07	0.318097	-3.14369	Apple down vs PCOS	-0.469926
295214	cg08715988	37	1	16829179	AGGCATGTATTCCAGAGATGTATAGAAATTCTAGTTACTGGCTGGGCACG	R								chr1:16825138-16826377	S_Shelf																					TRUE	1	16701766	rs568022867;rs111734391;rs556509712	41;16;1	41	16;1	0.000399;0.016573;0.000200	6.35739e-08	6.35739e-08	0.735008	-1.36053	Apple down vs PCOS	-0.221081
500232	cg15033511	37	17	54994023	CAGCCTGGGCAAGACAGAGCGAGACTCCGTCTCAAAATTAAATAAAATCG	F								chr17:54990832-54991771	S_Shelf																		chr17:54960907-54994062	6		TRUE	17	52349022	rs138168637;rs551908298;rs533475009;rs531266639	21;26;30;37	21	26;30;37	0.001198;0.000998;0.001198;0.000200	2.43433e-07	2.43433e-07	0.735945	-1.3588	Apple down vs PCOS	-0.242837
840032	cg26884161	37	1	151303917	CCCCTTTAAAAACAATGCCAATTGTCTCATTGATTTTTTTTCTTGTTTCG	R								chr1:151300522-151300724	S_Shelf																					TRUE	1	149570541	rs574834665;rs111592625	21;15	21	15	0.000200;0.000599	2.88536e-05	2.88536e-05	0.75528	-1.32401	Apple down vs PCOS	-0.217745
195897	cg05728687	37	7	148730086	CGGTGCCCTTTTTAAAACTACAGAAGTATTTAGGTGAATTACATTAAATT	F								chr7:148725047-148726161	S_Shelf								U6	ENST00000365658.1	TSS200	U6	ENST00000365658.1	TSS200									7	148361019	rs543846034;rs145513295	1;45	1	45	0.000399;0.000200	1.50755e-05	1.50755e-05	0.820968	-1.21807	Apple down vs PCOS	-0.147057
110074	cg03178232	37	16	984175	AGAAAGCTCTGCGAGAGTTGAGCGTTGTGTGTTTGGTATGTATCTTCACG	F	LMF1	LMF1		NM_022773	Body	Body		chr16:979785-980198	S_Shelf					16:923827-924177	16:984020-984201	Unclassified_Cell_type_specific	LMF1;LMF1;LMF1;LMF1;LMF1;LA16c-366D3.1;LA16c-366D3.1	ENST00000539151.1;ENST00000539379.1;ENST00000539379.1;ENST00000543238.1;ENST00000568897.1;ENST00000567820.1;ENST00000569574.1	ExonBnd;ExonBnd;3'UTR;5'UTR;5'UTR;5'UTR;5'UTR	LMF1;LMF1;LMF1;LMF1;LMF1;LMF1;LA16c-366D3.1;LA16c-366D3.1	ENST00000539151.1;ENST00000568964.1;ENST00000568964.1;ENST00000543238.1;ENST00000568897.1;ENST00000562380.1;ENST00000567820.1;ENST00000569574.1	ExonBnd;ExonBnd;3'UTR;5'UTR;5'UTR;3'UTR;5'UTR;5'UTR			chr16:982738-985050	6				TRUE	16	924176	rs374463171;rs141720775;rs555372049;rs573835447	3;12;27;39	3	12;27;39	0.000599;0.000200;0.000200;0.000200	1.01013e-05	1.01013e-05	0.826529	-1.20988	Apple down vs PCOS	-0.168142
728604	cg22951556	37	19	2297144	GAGGGCTGCTTGCTGTAGGGTCTTGCAGGCCAACAGATGGATGTTTCTCG	F	LINGO3	LINGO3		NM_001101391	5'UTR	5'UTR		chr19:2294886-2295101	S_Shelf								LINGO3	ENST00000404279.1	5'UTR	LINGO3	ENST00000404279.1	5'UTR			chr19:2297100-2297317	3				TRUE	19	2248144	rs150155515;rs112682694;rs192477983	5;33;41	5	33;41	0.000399;0.001597;0.001797	4.00536e-06	4.00536e-06	0.846584	-1.18122	Apple down vs PCOS	-0.143163
218717	cg06427718	37	19	39908303	GCTATTGTGTCCATGACAGCGGTTGCCTGGTACATCAACGACATGAAGCG	R	PLEKHG2	PLEKHG2		NM_022835	Body	Body		chr19:39903036-39904490	S_Shelf											PLEKHG2	ENST00000478523.1	TSS200			chr19:39908141-39908976	6					19	44600143	rs146030563;rs201639270	38;12	38	12	0.000220;0.000200	2.61751e-05	2.61751e-05	0.859827	-1.16302	Apple down vs PCOS	-0.130785
611820	cg18680065	37	2	198368647	CGAGTTACAGGTCTTAAGGTGTTCAATACTTTGTGGATACAGGTCTTCAT	F	HSPE1-MOB4	HSPE1-MOB4		NM_001202485	Body	Body		chr2:198363689-198365405	S_Shelf																		chr2:198368379-198371833	6			2	198076892	rs569316489;rs538551803;rs147970259	0;22;23	0	22;23	0.000200;0.000200;0.002995	2.57027e-05	2.57027e-05	0.872053	-1.14672	Apple down vs PCOS	-0.116445
763620	cg24185649	37	5	178291250	CGCTACAGCATAAAACAGAAGAAATGGTACACCTGTATAGGGCTCTTGCC	R	ZNF354B	ZNF354B		NM_058230	Body	Body		chr5:178286874-178287942	S_Shelf								RP11-281O15.3	ENST00000367003.4	5'UTR	RP11-281O15.3	ENST00000367003.4	5'UTR	chr5:178291125-178291495	3						TRUE	5	178223856	rs548565549;rs566823190;rs60277514;rs552286137	49;26;2;1	49	26;2;1	0.000399;0.000399;0.117812;0.000200	6.05628e-06	6.05628e-06	0.873805	-1.14442	Apple down vs PCOS	-0.11606
612939	cg18720622	37	5	1229256	CGGCTTTAATGCAGCCGCTGTACCACAGAGTCGACGTTCCTGTTTCGTGA	F	SLC6A18	SLC6A18		NM_182632	Body	Body		chr5:1226976-1227305	S_Shore					5:1282095-1282272						SLC6A18	ENST00000513607.2	5'UTR	chr5:1229200-1229575	3						TRUE	5	1282256	rs575120009;rs542116540	9;38	9	38	0.000200;0.001997	1.71476e-05	1.71476e-05	0.58064	-1.72224	Apple down vs PCOS	-0.362223
148735	cg04320580	37	1	49244486	CGCACTGTCTATTTCACAGTGAAATAAATATCTGCCTCATTGTCAGTGCA	R	AGBL4	AGBL4		NM_032785	Body	Body		chr1:49242371-49242810	S_Shore								BEND5	ENST00000294347.3	TSS1500	BEND5	ENST00000294347.3	TSS1500									1	49017073	rs530937963;rs567196276	11;2	11	2	0.000599;0.000200	3.5896e-07	3.5896e-07	0.724786	-1.37972	Apple down vs PCOS	-0.233203
129548	cg03750367	37	9	124263631	CGGTATATACATGTCTAGATGTGTTTATTTGTAGGTACACTTACTGTTAT	F	GGTA1	GGTA1		NR_003191	TSS1500	TSS1500		chr9:124261806-124262587	S_Shore											GGTA1P	ENST00000481799.1	TSS1500								TRUE	9	123303452	rs569209097;rs149557393	1;23	1	23	0.000200;0.049720	2.72182e-05	2.72182e-05	0.743904	-1.34426	Apple down vs PCOS	-0.221972
412847	cg12394706	37	8	99988676	CGCAATTTGAAATCAAGATATTACTGGTTGCTGGTTACTCCAGTTGCACA	R								chr8:99985733-99986983	S_Shore																					TRUE	8	100057852						1.98513e-05	1.98513e-05	0.744114	-1.34388	Apple down vs PCOS	-0.225842
22632	cg00632019	37	16	27217587	CGCACACAAAAGGCTTACATTAAACAAACAGGCTTCCAAAGGAGGGAGTC	R	JMJD5;JMJD5	JMJD5	JMJD5	NM_001145348;NM_024773	Body;5'UTR	Body	5'UTR	chr16:27214772-27215678	S_Shore								JMJD5;JMJD5	ENST00000380948.2;ENST00000286096.4	5'UTR;5'UTR	JMJD5;JMJD5;JMJD5;JMJD5;JMJD5;JMJD5	ENST00000380948.2;ENST00000286096.4;ENST00000564961.1;ENST00000562269.1;ENST00000569329.1;ENST00000562733.1	5'UTR;5'UTR;5'UTR;5'UTR;5'UTR;5'UTR								TRUE	16	27125088	rs74727723	29	29		0.011182	1.04034e-05	1.04034e-05	0.759744	-1.31623	Apple down vs PCOS	-0.212598
157787	cg04591308	37	19	16224280	GACGGAGTCTAGCTCTTTTGCCCAGGCTGGAATCCAGCGGCAGGATCTCG	R	RAB8A	RAB8A		NM_005370	Body	Body		chr19:16222112-16223152	S_Shore				TRUE																	TRUE	19	16085280	rs187021368;rs189593372;rs549650216	47;12;10	47	12;10	0.000599;0.000399;0.000200	3.40899e-06	3.40899e-06	0.788443	-1.26832	Apple down vs PCOS	-0.183614
22347	cg00623799	37	4	77070871	CGGGTCCACCATTCACCAACTTGCCCAAGCCAGAAAGCAGGAGGTTGTCC	R	NUP54;NUP54;NUP54;NUP54;NUP54	NUP54	NUP54;NUP54;NUP54;NUP54	NM_001278603;NM_017426;NR_103782;NR_103781;NR_103780	TSS1500;TSS1500;TSS1500;TSS1500;TSS1500	TSS1500	TSS1500;TSS1500;TSS1500;TSS1500	chr4:77069066-77069672	S_Shore								NUP54;NUP54;NUP54;NUP54	ENST00000515460.1;ENST00000514987.1;ENST00000342467.6;ENST00000264883.3	TSS1500;TSS1500;TSS1500;TSS1500	NUP54;NUP54;NUP54;NUP54;NUP54;NUP54;NUP54;NUP54;NUP54	ENST00000515460.1;ENST00000514987.1;ENST00000514901.1;ENST00000342467.6;ENST00000502850.1;ENST00000507257.1;ENST00000508583.1;ENST00000504173.1;ENST00000264883.3	TSS1500;TSS1500;TSS1500;TSS1500;TSS1500;TSS1500;TSS1500;TSS1500;TSS1500			chr4:77070563-77070891	3	chr4:77068148-77071219	6			4	77289895						9.52403e-06	9.52403e-06	0.796471	-1.25554	Apple down vs PCOS	-0.187075
677644	cg21074347	37	11	9115009	CGCCTTTTTGCCTAAGACTGTCAGCTTTTGTCATGTTTCCCAGAAAAGTC	F	FLJ46111	FLJ46111		NR_027713	TSS1500	TSS1500		chr11:9112461-9113459	S_Shore						11:9114984-9115200	Unclassified_Cell_type_specific	SCUBE2	ENST00000534295.1	3'UTR	SCUBE2	ENST00000534295.1	3'UTR			chr11:9114333-9115606	6	chr11:9114457-9115254	6		TRUE	11	9071585	rs549321509	9	9		0.0002	1.4746e-05	1.4746e-05	0.820893	-1.21819	Apple down vs PCOS	-0.163075
221919	cg06526741	37	6	31549929	CCCTCTGGTTGTGCCTGTGGTCTTTTGCCCCCTCTGGCTCAGCTGGCTCG	F	LTB;LTB	LTB	LTB	NM_002341;NM_009588	Body;Body	Body	Body	chr6:31548436-31549277	S_Shore								LTB	ENST00000483972.1	3'UTR	LTB;LTB;LTB	ENST00000483972.1;ENST00000482429.1;ENST00000482429.1	3'UTR;3'UTR;1stExon	chr6:31549845-31550390	3						TRUE	6	31657908	rs546580317;rs568160727;rs536122305;rs557400970;rs569397869	7;8;9;13;22	7	8;9;13;22	0.000399;0.000200;0.000200;0.000399;0.000399	1.23842e-05	1.23842e-05	0.82289	-1.21523	Apple down vs PCOS	-0.158344
48585	cg01379692	37	9	139623981	TGGTCCTAGCTCTGGATATGGTGCTAGAGCTGGTTCTTGATTGGATTTCG	R	SNHG7;SNHG7;SNHG7	SNHG7	SNHG7;SNHG7	NR_024542;NR_024543;NR_003672	TSS1500;TSS1500;TSS1500	TSS1500	TSS1500;TSS1500	chr9:139622242-139623428	S_Shore						9:139623572-139624321	Promoter_Associated	SNHG7	ENST00000414282.1	TSS1500	SNHG7	ENST00000414282.1	TSS1500			chr9:139619865-139624941	6	chr9:139611723-139624419	6		TRUE	9	138743802	rs7859621	6	6		0.447085	1.13015e-06	1.13015e-06	0.824178	-1.21333	Apple down vs PCOS	-0.166411
659105	cg20395341	37	8	142265246	CACTTGATTCCAGGAGTTTGAGGCTGCAGAGAGCCATGGTCGTGTGACCG	F	SLC45A4	SLC45A4		NM_001286646	TSS1500	TSS1500		chr8:142264027-142264315	S_Shore								SLC45A4;SLC45A4;SLC45A4	ENST00000433583.2;ENST00000517878.1;ENST00000521804.1	TSS1500;TSS1500;3'UTR	SLC45A4;SLC45A4;SLC45A4;SLC45A4	ENST00000433583.2;ENST00000517878.1;ENST00000520137.1;ENST00000521804.1	TSS1500;TSS1500;5'UTR;3'UTR									8	142334428	rs55734462;rs549155425;rs561411980	2;11;17	2	11;17	0.005391;0.000200;0.000200	7.90402e-06	7.90402e-06	0.839273	-1.19151	Apple down vs PCOS	-0.141937
584315	cg17714010	37	17	78968450	AAGCTGAGGCAGTACCAGAAGAGGATCGCCCAGCAGCTGGAGCGCGAGCG	R	CHMP6	CHMP6		NM_024591	Body	Body		chr17:78965416-78966484	S_Shore					17:76582991-76583521						CHMP6;CHMP6;CHMP6	ENST00000572525.1;ENST00000572778.1;ENST00000571457.1	5'UTR;1stExon;1stExon	chr17:78968005-78968495	3						TRUE	17	76583045						1.23372e-06	1.23372e-06	0.839958	-1.19054	Apple down vs PCOS	-0.149944
431322	cg12989104	37	16	48645051	CTCCAGTCCCAGGGAAGATCATGAGTGAGCCCCCAAACTCCCACTTTTCG	F	N4BP1	N4BP1		NM_153029	TSS1500	TSS1500		chr16:48643589-48643860	S_Shore								N4BP1	ENST00000262384.3	TSS1500	N4BP1;N4BP1	ENST00000262384.3;ENST00000564124.1	TSS1500;3'UTR					chr16:48638837-48646284	6		TRUE	16	47202552	rs539658446	24	24		0.0002	4.79297e-06	4.79297e-06	0.86019	-1.16253	Apple down vs PCOS	-0.126692
730672	cg23024553	37	11	27386005	TTCTCAAGCTTACCTCTTTATGAGGCCCTAAGGCAGCTCAGTGCGTTTCG	F	CCDC34;CCDC34	CCDC34	CCDC34	NM_080654;NM_030771	TSS1500;TSS1500	TSS1500	TSS1500	chr11:27384359-27384870	S_Shore								CCDC34;CCDC34	ENST00000317945.6;ENST00000328697.5	TSS1500;TSS1500	CCDC34;CCDC34	ENST00000317945.6;ENST00000328697.5	TSS1500;TSS1500									11	27342581						9.12218e-07	9.12218e-07	0.867589	-1.15262	Apple down vs PCOS	-0.11655
384166	cg11479035	37	15	86313891	TGTTTCTCTGCTTTGCTGAGGCAAATCTGGATCACTTCCGTTAGGGTTCG	F	MIR1276;KLHL25	MIR1276	KLHL25	NR_031682;NM_022480	TSS200;5'UTR	TSS200	5'UTR	chr15:86312153-86313047	S_Shore								MIR1276;KLHL25;KLHL25;KLHL25;KLHL25	ENST00000408707.1;ENST00000559131.1;ENST00000536947.1;ENST00000538153.1;ENST00000337975.5	TSS200;3'UTR;5'UTR;5'UTR;5'UTR	MIR1276;KLHL25;KLHL25;KLHL25;KLHL25	ENST00000408707.1;ENST00000559131.1;ENST00000536947.1;ENST00000538153.1;ENST00000337975.5	TSS200;3'UTR;5'UTR;5'UTR;5'UTR	chr15:86313265-86313935	3						TRUE	15	84114895	rs563925373;rs532800919;rs552488394	11;17;51	11	17;51	0.000399;0.000200;0.000599	8.38286e-07	8.38286e-07	0.875293	-1.14247	Apple down vs PCOS	-0.11677
241255	cg07084796	37	1	26498562	CGCTACCTTAGATGATTGGATGCCACCAATCAGCATTATCGAAGGAAGGA	F								chr1:26496179-26496824	S_Shore								RP11-96L14.7;RP11-96L14.7;RP11-96L14.7;RP11-96L14.7;RP11-96L14.7	ENST00000414762.1;ENST00000444682.1;ENST00000407889.2;ENST00000433939.1;ENST00000448923.1	TSS1500;TSS1500;TSS1500;TSS1500;TSS1500	RP11-96L14.7;RP11-96L14.7;RP11-96L14.7;RP11-96L14.7;RP11-96L14.7	ENST00000414762.1;ENST00000444682.1;ENST00000407889.2;ENST00000433939.1;ENST00000448923.1	TSS1500;TSS1500;TSS1500;TSS1500;TSS1500					chr1:26494984-26498691	6			1	26371149	rs2802343;rs540729888	8;39	8	39	0.464856;0.000399	1.07051e-06	1.07051e-06	0.884066	-1.13114	Apple down vs PCOS	-0.107327
855983	cg27428418	37	22	50167366	ATAATCCGCTGGGAGGCACACCTGCGGGGTTTGAGGTGGGCGGGACGACG	R	BRD1	BRD1		NM_014577	3'UTR	3'UTR		chr22:50164864-50165513	S_Shore					22:48553346-48553408			BRD1;BRD1	ENST00000216267.8;ENST00000457780.2	3'UTR;3'UTR	BRD1;BRD1;BRD1	ENST00000216267.8;ENST00000438393.1;ENST00000457780.2	3'UTR;3'UTR;3'UTR								TRUE	22	48553370	rs181372077;rs76398379;rs147327277;rs575757371	25;5;2;1	25	5;2;1	0.000200;0.000399;0.003195;0.000200	2.63529e-07	2.63529e-07	0.889251	-1.12454	Apple down vs PCOS	-0.107937
256309	cg07531636	37	1	38457505	CGCACAAGGAATCCATTTTGGATGGGTAGAAATGTTCTAAAATTGGATTG	F								chr1:38455232-38455769	S_Shore								SF3A3	ENST00000373019.4	TSS1500	SF3A3	ENST00000373019.4	TSS1500					chr1:38454502-38467748	6			1	38230092						1.7869e-05	1.7869e-05	0.891472	-1.12174	Apple down vs PCOS	-0.101716
852293	cg27305772	37	11	65630355	TCCTCCTGGTCTTCTTGGCTCTTAGAGCAGTTCCTTGGGCCTGCTCAGCG	F	MUS81	MUS81		NM_025128	Body	Body		chr11:65624495-65628596	S_Shore								CFL1	ENST00000534769.1	TSS1500	MUS81;MUS81;CFL1;MUS81;CFL1;MUS81;MUS81;MUS81	ENST00000533555.1;ENST00000531905.1;ENST00000534769.1;ENST00000525147.1;ENST00000532134.1;ENST00000525224.1;ENST00000529786.1;ENST00000530928.1	5'UTR;5'UTR;TSS1500;TSS1500;TSS1500;TSS1500;TSS1500;TSS200			chr11:65630270-65631096	6				TRUE	11	65386931	rs139981096;rs527275795;rs547178058;rs193148112	1;4;6;23	1	4;6;23	0.000998;0.000200;0.000200;0.000200	1.29072e-05	1.29072e-05	1.19927	1.19927	Apple up vs PCOS	0.131231
759834	cg24053061	37	12	107168846	CGGTCCTCCTCTCAAGCGTGCAAGTCACACCCCCGGAATCCGTAGATGTG	F	RIC8B	RIC8B		NM_018157	Body	Body		chr12:107167762-107168747	S_Shore					12:105691857-105693038	12:107167428-107169230	Promoter_Associated	RP11-144F15.1;RIC8B;RIC8B	ENST00000551505.1;ENST00000355478.2;ENST00000549643.1	TSS200;5'UTR;5'UTR	RP11-144F15.1;RP11-144F15.1;RIC8B;RIC8B;RIC8B	ENST00000551505.1;ENST00000549203.1;ENST00000355478.2;ENST00000549643.1;ENST00000470628.2	TSS200;TSS1500;5'UTR;5'UTR;5'UTR	chr12:107168200-107168995	3						TRUE	12	105692976	rs184751027;rs189670965;rs192529834	22;29;34	22	29;34	0.000998;0.000200;0.000399	1.14959e-05	1.14959e-05	3.95379	3.95379	Apple up vs PCOS	0.106556
234223	cg06878388	37	1	24118480	CGAGCCCTGGCTTGACCACGCTCTGGGACTCCCAAACACACAAAAGAATG	R	LYPLA2	LYPLA2		NM_007260	5'UTR	5'UTR		chr1:24117482-24117824	S_Shore						1:24117075-24118948	Promoter_Associated	LYPLA2;LYPLA2;LYPLA2;LYPLA2;LYPLA2;LYPLA2;LYPLA2	ENST00000374514.3;ENST00000400061.1;ENST00000374506.1;ENST00000374505.2;ENST00000374503.3;ENST00000495365.1;ENST00000374502.3	5'UTR;5'UTR;5'UTR;5'UTR;5'UTR;5'UTR;5'UTR	LYPLA2;LYPLA2;LYPLA2;LYPLA2;LYPLA2;LYPLA2;LYPLA2;LYPLA2;LYPLA2;LYPLA2;LYPLA2	ENST00000374514.3;ENST00000400061.1;ENST00000374506.1;ENST00000374505.2;ENST00000420982.1;ENST00000374503.3;ENST00000495365.1;ENST00000374502.3;ENST00000421070.1;ENST00000492577.1;ENST00000492577.1	5'UTR;5'UTR;5'UTR;5'UTR;5'UTR;5'UTR;5'UTR;5'UTR;TSS200;1stExon;5'UTR	chr1:24117805-24118595	3						TRUE	1	23991067	rs543220791;rs561599775	46;17	46	17	0.000200;0.000200	1.66793e-05	1.66793e-05	4.13111	4.13111	Apple up vs PCOS	0.105515
356402	cg10593400	37	1	86044176	CGGCCAGTTGGATGATCCACTGTGCTTTTATTTTAAATCATGATGGACAG	F	DDAH1	DDAH1		NM_001134445	TSS200	TSS200		chr1:86042229-86042935	S_Shore				TRUE		1:86042473-86044309	Unclassified	DDAH1;DDAH1	ENST00000535924.1;ENST00000483110.1	TSS200;TSS1500	DDAH1;DDAH1;DDAH1	ENST00000467530.1;ENST00000535924.1;ENST00000483110.1	TSS1500;TSS200;TSS1500	chr1:86042920-86044555	3						TRUE	1	85816764	rs144548615;rs114509484;rs536111734	0;40;43	0	40;43	0.000998;0.000399;0.000200	4.49162e-06	4.49162e-06	4.36161	4.36161	Apple up vs PCOS	0.114546
360574	cg10726355	37	7	45151589	CGCCTACGCAAGCAGGGAGGGATAGGGTGACAGCACCGACAACAAAGGGT	R	TBRG4;TBRG4;TBRG4	TBRG4	TBRG4;TBRG4	NM_199122;NM_004749;NM_030900	TSS1500;TSS1500;TSS1500	TSS1500	TSS1500;TSS1500	chr7:45150987-45151554	S_Shore					7:45117525-45118134	7:45150907-45151864	Promoter_Associated	TBRG4;TBRG4;TBRG4;TBRG4;TBRG4;TBRG4	ENST00000395655.4;ENST00000395655.4;ENST00000471142.1;ENST00000494076.1;ENST00000258770.3;ENST00000361278.3	5'UTR;1stExon;TSS1500;TSS1500;TSS1500;TSS1500	TBRG4;TBRG4;TBRG4;TBRG4;TBRG4;TBRG4;TBRG4;TBRG4;TBRG4;TBRG4;TBRG4	ENST00000475893.1;ENST00000395655.4;ENST00000395655.4;ENST00000482285.1;ENST00000475893.1;ENST00000461363.1;ENST00000471142.1;ENST00000494076.1;ENST00000478532.1;ENST00000258770.3;ENST00000361278.3	5'UTR;5'UTR;1stExon;TSS1500;1stExon;TSS1500;TSS1500;TSS1500;TSS1500;TSS1500;TSS1500	chr7:45151225-45151770	3						TRUE	7	45118114	rs571475848;rs538860480;rs547044486	46;27;10	46	27;10	0.000200;0.000200;0.000200	1.84202e-05	1.84202e-05	6.78038	6.78038	Apple up vs PCOS	0.14428
505334	cg15196846	37	11	117808036	CGTTAACTAGGCTTGAAGTCTGGGTAACTTTGTATGCTTCTTAAATGATT	R																									chr11:117807389-117808054	5					11	117313246	rs558393467	12	12		0.0002	1.2443e-05	1.2443e-05	0.602925	-1.65858	Apple down vs PCOS	-0.321039
47051	cg01335710	37	8	82608481	CGAGTTTTATAAAAGTATACCATTTATGTCGGTTAATCTTTCAAATGCAG	F	SLC10A5	SLC10A5		NM_001010893	TSS1500	TSS1500											SLC10A5	ENST00000518568.1	TSS200	SLC10A5	ENST00000518568.1	TSS200					chr8:82606390-82612891	6			8	82771036						2.79395e-05	2.79395e-05	0.645834	-1.54839	Apple down vs PCOS	-0.295258
287643	cg08485488	37	7	15882035	CATTTAAAATATATACACTTGTACTATTAAAATTCATACTCACAACTTCG	R																	AC006041.1	ENST00000425322.1	TSS200	AC006041.1	ENST00000425322.1	TSS200									7	15848560	rs138046885;rs553879878;rs572220365;rs542680637	34;30;20;2	34	30;20;2	0.014177;0.000200;0.000200;0.000200	1.64992e-05	1.64992e-05	0.647779	-1.54374	Apple down vs PCOS	-0.314942
475295	cg14285250	37	2	230758994	CGGCGGGGGGTGCAGTTAGCTTCAAACACAAATAATCAGCATCATTAGTT	R	TRIP12;TRIP12;TRIP12	TRIP12	TRIP12;TRIP12	NM_001284214;NM_004238;NM_001284216	5'UTR;5'UTR;5'UTR	5'UTR	5'UTR;5'UTR										U6;TRIP12;TRIP12;TRIP12;TRIP12;TRIP12	ENST00000410412.1;ENST00000389045.3;ENST00000409677.1;ENST00000543084.1;ENST00000389044.4;ENST00000283943.4	TSS200;5'UTR;5'UTR;5'UTR;5'UTR;5'UTR	U6;TRIP12;TRIP12;TRIP12;TRIP12;TRIP12;TRIP12;TRIP12;TRIP12;TRIP12;TRIP12	ENST00000410412.1;ENST00000428959.1;ENST00000430954.1;ENST00000389045.3;ENST00000409677.1;ENST00000543084.1;ENST00000343290.5;ENST00000389044.4;ENST00000283943.4;ENST00000435716.1;ENST00000479037.1	TSS200;5'UTR;5'UTR;5'UTR;5'UTR;5'UTR;5'UTR;5'UTR;5'UTR;5'UTR;3'UTR									2	230467238	rs551453805;rs570056292	4;2	4	2	0.000200;0.000200	1.78567e-05	1.78567e-05	0.67153	-1.48914	Apple down vs PCOS	-0.300396
276288	cg08138698	37	1	44130175	GGATATGGTTTTCATGACTCCCCATAATGTGCCCCATGATGTCCCCTCCG	F	KDM4A	KDM4A		NM_014663	Body	Body											KDM4A	ENST00000463151.1	5'UTR	KDM4A;KDM4A	ENST00000463151.1;ENST00000485249.1	5'UTR;5'UTR	chr1:44130085-44130415	3							1	43902762	rs150793200	0	0		0.0002	5.60332e-06	5.60332e-06	0.677213	-1.47664	Apple down vs PCOS	-0.272269
205253	cg06008302	37	1	163354879	CGGGGAAATATTTATGGTCGTTAGTATTAGGTATGTGCAAACCATGAAAA	F																	SNORD112	ENST00000516931.1	TSS1500	SNORD112	ENST00000516931.1	TSS1500									1	161621503	rs542709713	0	0		0.0002	6.77151e-06	6.77151e-06	0.682656	-1.46487	Apple down vs PCOS	-0.257654
529453	cg15978494	37	8	119097956	CCACATGTTCACATACACATATCTATCCTATGTTACTCGTGTGTGTGACG	R	EXT1	EXT1		NM_000127	Body	Body							TRUE												chr8:119096235-119098078	6				TRUE	8	119167137	rs553715249;rs193012387;rs185727385	45;12;1	45	12;1	0.000200;0.000200;0.006589	1.32143e-05	1.32143e-05	0.68377	-1.46248	Apple down vs PCOS	-0.29193
301085	cg08891595	37	1	200902622	CGGTGCTGAAAGCAATCTTGAGGCCCTCGCTACCTTAAACCATAGCTCAT	F																	U6	ENST00000364162.1	TSS200	U6	ENST00000364162.1	TSS200									1	199169245	rs574461847;rs190961652;rs574836236	0;5;12	0	5;12	0.000599;0.000399;0.000399	1.79086e-05	1.79086e-05	0.684867	-1.46014	Apple down vs PCOS	-0.258007
21183	cg00591677	37	14	98229327	TCTTTTAGTTTGTCAAATTCTCATGTTAAATCCTGTCTATTTGAAATACG	R																	RP11-204N11.1;RP11-204N11.1	ENST00000555187.1;ENST00000557296.1	TSS200;5'UTR	RP11-204N11.1;RP11-204N11.1	ENST00000555187.1;ENST00000557296.1	TSS200;5'UTR									14	97299080	rs557921842;rs577114965	24;1	24	1	0.000200;0.000399	2.71557e-05	2.71557e-05	0.71641	-1.39585	Apple down vs PCOS	-0.228923
546059	cg16495873	37	8	77616126	CGGACTTTGTATAAATGTAGCAAAATAATGTAGATAGCTATCACAGGCAT	R	ZFHX4	ZFHX4		NM_024721	5'UTR	5'UTR											ZFHX4;ZFHX4;ZFHX4	ENST00000518282.1;ENST00000521891.2;ENST00000050961.6	TSS200;5'UTR;5'UTR	ZFHX4;ZFHX4;ZFHX4;ZFHX4;ZFHX4;ZFHX4;ZFHX4;ZFHX4;ZFHX4	ENST00000518282.1;ENST00000520307.1;ENST00000523885.1;ENST00000517585.1;ENST00000523809.1;ENST00000521891.2;ENST00000517683.1;ENST00000050961.6;ENST00000458716.2	TSS200;5'UTR;5'UTR;5'UTR;5'UTR;5'UTR;5'UTR;5'UTR;5'UTR								TRUE	8	77778681	rs556492372;rs568609102	35;33	35	33	0.000200;0.000399	2.52678e-05	2.52678e-05	0.718351	-1.39208	Apple down vs PCOS	-0.264638
585416	cg17749509	37	1	110934279	CCACATAAAACAAAACAAAACAAACAAGTCAAATGGGAAATTGTCTTTCG	R	SLC16A4	SLC16A4		NM_004696	TSS1500	TSS1500							TRUE				SLC16A4;SLC16A4;SLC16A4;SLC16A4	ENST00000497687.1;ENST00000472422.2;ENST00000369781.4;ENST00000369779.4	TSS1500;TSS1500;TSS1500;TSS1500	SLC16A4;SLC16A4;SLC16A4;SLC16A4;SLC16A4;SLC16A4	ENST00000497687.1;ENST00000472422.2;ENST00000528649.1;ENST00000369781.4;ENST00000461647.2;ENST00000369779.4	TSS1500;TSS1500;TSS1500;TSS1500;TSS1500;TSS1500								TRUE	1	110735802	rs190537582	50	50		0.001398	9.99177e-06	9.99177e-06	0.72187	-1.38529	Apple down vs PCOS	-0.24869
451931	cg13618967	37	7	212539	CGACGTTGTACTAGGAACTCACCGAGCCGTGATGAGCGCAGAGAGCAAAG	R	FAM20C	FAM20C		NM_020223	Body	Body								7:307600-307804																TRUE	7	307622	rs541169732;rs539850207;rs28706381;rs563810227;rs532865691;rs544647938	46;41;29;23;15;2	46	41;29;23;15;2	0.000399;0.000399;0.396965;0.000200;0.000399;0.000200	2.17616e-05	2.17616e-05	0.731292	-1.36744	Apple down vs PCOS	-0.251835
73704	cg02116791	37	6	72188232	CGGTAATTAGAACAAAAGAAAACTTCAGTGTTTCTAAAATACAACTGAGT	F																											chr6:72187847-72189336	6			6	72244953	rs554582569	35	35		0.0002	5.03127e-06	5.03127e-06	0.736655	-1.35749	Apple down vs PCOS	-0.230993
487094	cg14619432	37	19	20972255	CGTATGTATTTTAGGGTCCTAGATTTTAAATGTTCTATTAAAACCAGTGT	F																	ZNF66P;ZNF66P	ENST00000425625.1;ENST00000360204.5	TSS1500;5'UTR	ZNF66P;ZNF66P	ENST00000425625.1;ENST00000360204.5	TSS1500;5'UTR									19	20764095	rs9783965	50	50		0.071885	2.753e-05	2.753e-05	0.742528	-1.34675	Apple down vs PCOS	-0.21601
65352	cg01876970	37	12	95323859	CGCCCAAGTAATTAGGGAAGCTCAGAGGGTATCTGCAAGTTTTGGATAAT	F																											chr12:95323576-95325189	6			12	93847990	rs73368744	6	6		0.05032	4.20676e-06	4.20676e-06	0.746172	-1.34017	Apple down vs PCOS	-0.198258
449396	cg13549854	37	1	57268840	GTAACATGTTTGATCACAGCATGCTGTCTCAGACCACACTAGGATTTACG	F	C1orf168	C1orf168		NM_001004303	Body	Body											C1orf168	ENST00000484327.1	3'UTR	C1orf168	ENST00000484327.1	3'UTR					chr1:57268707-57269948	6			1	57041428	rs530273147;rs546788338	30;46	30	46	0.000399;0.000200	9.73785e-06	9.73785e-06	0.746469	-1.33964	Apple down vs PCOS	-0.226462
101391	cg02923163	37	14	50553573	CGCCAAGGCCAGTAAGCAGAAATTCTCACCCAGTAACCAAAGCAAGTAAT	R	LINC01599	LINC01599		NR_131171	Body	Body											Y_RNA	ENST00000515983.1	TSS200	Y_RNA	ENST00000515983.1	TSS200									14	49623323	rs150146558;rs118151350	2;1	2	1	0.001997;0.013179	9.98687e-06	9.98687e-06	0.749082	-1.33497	Apple down vs PCOS	-0.225096
660366	cg20440618	37	11	35409532	CATGTTCTCTAAGACTCAGCTTCCCCATCCATAAAATGAGTATGATAACG	F	SLC1A2;SLC1A2;SLC1A2	SLC1A2	SLC1A2;SLC1A2	NM_004171;NM_001252652;NM_001195728	Body;5'UTR;5'UTR	Body	5'UTR;5'UTR				chr11:35409513-35409513						SLC1A2;SLC1A2	ENST00000395750.1;ENST00000395753.1	5'UTR;5'UTR	SLC1A2;SLC1A2	ENST00000395750.1;ENST00000395753.1	5'UTR;5'UTR					chr11:35408902-35409998	6			11	35366108	rs182228087	30	30		0.0002	1.02051e-06	1.02051e-06	0.751766	-1.3302	Apple down vs PCOS	-0.220413
523434	cg15788649	37	1	184647003	CGAAAGCTAAGACTCACACAAAAGTGGTGGAATATATTTGGATTATATTT	R																	SNORD112	ENST00000516981.1	TSS200	SNORD112	ENST00000516981.1	TSS200									1	182913626	rs146482195;rs572345167;rs539349749;rs117210976	26;19;16;1	26	19;16;1	0.001198;0.000200;0.000200;0.011182	9.97161e-06	9.97161e-06	0.751802	-1.33014	Apple down vs PCOS	-0.211771
428851	cg12908665	37	5	114499431	CGAAAGGGAGCTCATTTGCCCAGCATGCAAGGAGCTGTTTACCCACCCAT	R	TRIM36	TRIM36		NM_018700	Body	Body											TRIM36;TRIM36;TRIM36	ENST00000282369.3;ENST00000515104.1;ENST00000514154.1	ExonBnd;3'UTR;5'UTR	TRIM36;TRIM36;TRIM36;TRIM36	ENST00000282369.3;ENST00000515104.1;ENST00000510222.1;ENST00000514154.1	ExonBnd;3'UTR;3'UTR;5'UTR								TRUE	5	114527330	rs111309779	2	2		0.000399	4.26001e-06	4.26001e-06	0.752167	-1.32949	Apple down vs PCOS	-0.213158
832549	cg26629982	37	5	100227566	ATCTTGACACTGCCACTAATAAGCTTTGTGACCCAAGATTAGCTCTATCG	R	ST8SIA4;ST8SIA4	ST8SIA4	ST8SIA4	NM_005668;NM_175052	Body;Body	Body	Body										ST8SIA4	ENST00000507360.2	TSS1500	ST8SIA4	ENST00000507360.2	TSS1500					chr5:100224803-100227653	6			5	100255465	rs547614875;rs560723748	27;19	27	19	0.000200;0.000200	5.61755e-06	5.61755e-06	0.755302	-1.32397	Apple down vs PCOS	-0.202144
794190	cg25272883	37	2	43371609	CGTAACTCCTGCATGGTAGACACGGGAAACTCAGCATTGATCCAATACTA	R													TRUE										chr2:43371465-43371730	3							2	43225113	rs575700425;rs112810815;rs539269824;rs556179616	51;26;13;1	51	26;13;1	0.000200;0.500000;0.000200;0.000799	2.08845e-05	2.08845e-05	0.756472	-1.32193	Apple down vs PCOS	-0.218709
382650	cg11428066	37	5	134688497	CGCTGAATATCAACTTACTCCAGGCCATTCCAAGTGTAAACGGTCTGTTT	R	H2AFY;H2AFY;H2AFY;H2AFY	H2AFY	H2AFY;H2AFY;H2AFY	NM_004893;NM_001040158;NM_138610;NM_138609	Body;Body;Body;Body	Body	Body;Body;Body			low-CpG:134716247-134716525							H2AFY	ENST00000512507.1	3'UTR	H2AFY;H2AFY;H2AFY;H2AFY;H2AFY	ENST00000451949.2;ENST00000512507.1;ENST00000360597.4;ENST00000506671.1;ENST00000507868.1	TSS1500;3'UTR;3'UTR;3'UTR;3'UTR								TRUE	5	134716396	rs370034546;rs111410320	18;1	18	1	0.002596;0.027756	1.45003e-06	1.45003e-06	0.756712	-1.32151	Apple down vs PCOS	-0.228062
764568	cg24222265	37	9	102729433	CGGTTTGATCTATTATGAGATCTTTCCATTTGTAATATGCAGTAGGGAAC	R	STX17	STX17		NM_017919	Body	Body							TRUE				STX17	ENST00000525847.1	5'UTR	STX17;STX17;STX17;STX17	ENST00000529385.1;ENST00000529340.1;ENST00000525847.1;ENST00000524405.1	TSS200;3'UTR;5'UTR;3'UTR			chr9:102728484-102729552	6					9	101769254	rs192069651	2	2		0.000599	3.65744e-06	3.65744e-06	0.758999	-1.31753	Apple down vs PCOS	-0.212904
398769	cg11938759	37	5	109035062	CGGAATTTTAGGTAGGAGGAATAAGTTCAAGAGATCTATTGTACAACATA	F	MAN2A1	MAN2A1		NM_002372	Body	Body																									5	109062961	rs529636649;rs57924992	35;48	35	48	0.000200;0.004393	4.08516e-06	4.08516e-06	0.762869	-1.31084	Apple down vs PCOS	-0.194523
583271	cg17676442	37	4	178278355	CGGTCTCACTGAATGTAGATTTTGTCATACAGGATTATTTCGAGGATTAA	R	NEIL3	NEIL3		NM_018248	Body	Body											RP11-376O6.2	ENST00000506895.1	TSS200	RP11-376O6.2	ENST00000506895.1	TSS200									4	178515349	rs549566992	24	24		0.0002	3.97564e-06	3.97564e-06	0.763168	-1.31033	Apple down vs PCOS	-0.21264
762875	cg24158916	37	21	33662961	CTTAAAATTATATTCCCAACAAGACTAACATAATTACTCAATATACAACG	F	MRAP;MRAP	MRAP	MRAP	NM_178817;NM_206898	TSS1500;TSS1500	TSS1500	TSS1500										MRAP	ENST00000497833.1	TSS1500	MRAP	ENST00000497833.1	TSS1500								TRUE	21	32584832	rs193266633;rs539219947	0;11	0	11	0.001997;0.000200	8.55077e-07	8.55077e-07	0.765174	-1.30689	Apple down vs PCOS	-0.198508
585477	cg17751414	37	1	185632290	TTAGGGCAGTTTCAGTAAAGCATATAAATACCATGTTAATCCAATAGCCG	F													TRUE																	TRUE	1	183898913	rs369825830;rs73061142;rs545722138	0;17;30	0	17;30	0.000399;0.012380;0.000200	1.76064e-06	1.76064e-06	0.768203	-1.30174	Apple down vs PCOS	-0.214421
279942	cg08249354	37	17	80936364	CTAGTGTCCTGGTGTCTCCTGGATTCCGCTGCTGTGAGTGAGGAATTCCG	R	B3GNTL1	B3GNTL1		NM_001009905	Body	Body											RP11-1197K16.2;RP11-1197K16.2;RP11-1197K16.2;B3GNTL1	ENST00000573207.1;ENST00000577023.1;ENST00000574647.1;ENST00000571954.1	TSS1500;TSS200;TSS1500;3'UTR	RP11-1197K16.2;RP11-1197K16.2;B3GNTL1;RP11-1197K16.2;B3GNTL1;B3GNTL1	ENST00000573207.1;ENST00000577023.1;ENST00000572977.1;ENST00000574647.1;ENST00000570947.1;ENST00000571954.1	TSS1500;TSS200;5'UTR;TSS1500;3'UTR;3'UTR			chr17:80935847-80936401	5					17	78529653	rs550204512	27	27		0.000399	2.1761e-05	2.1761e-05	0.769207	-1.30004	Apple down vs PCOS	-0.205458
210488	cg06169784	37	1	24840655	CATAAAATATGCTAAGCAAATCAAATTAGCGTATCTAGAATTCACTTACG	R	RCAN3;RCAN3;RCAN3;RCAN3;RCAN3;RCAN3;RCAN3;RCAN3;RCAN3;RCAN3	RCAN3	RCAN3;RCAN3;RCAN3;RCAN3;RCAN3;RCAN3;RCAN3;RCAN3;RCAN3	NM_001251985;NM_001251982;NM_001251980;NM_001251979;NM_001251984;NM_013441;NM_001251977;NM_001251981;NM_001251983;NM_001251978	TSS200;TSS200;TSS200;5'UTR;5'UTR;5'UTR;5'UTR;5'UTR;5'UTR;5'UTR	TSS200	TSS200;TSS200;5'UTR;5'UTR;5'UTR;5'UTR;5'UTR;5'UTR;5'UTR										RCAN3;RCAN3;RCAN3;RCAN3	ENST00000374393.2;ENST00000412742.2;ENST00000538532.1;ENST00000436717.2	TSS1500;TSS200;TSS200;5'UTR	RCAN3;RCAN3;RCAN3;RCAN3;RCAN3	ENST00000374393.2;ENST00000412742.2;ENST00000538532.1;ENST00000436717.2;ENST00000425530.1	TSS1500;TSS200;TSS200;5'UTR;5'UTR									1	24713242	rs188273985;rs60021876	25;23	25	23	0.000399;0.000399	2.94752e-05	2.94752e-05	0.77286	-1.29389	Apple down vs PCOS	-0.200684
382193	cg11414267	37	10	99694717	CGCCCCCTCCACCGCGATGCTTGCATTTTCTTAGGCTCAGCTCTCAGGAT	R	CRTAC1	CRTAC1		NM_018058	Body	Body				low-CpG:99684707-99684715													chr10:99694645-99694915	3						TRUE	10	99684707	rs185932222	41	41		0.0002	2.22841e-05	2.22841e-05	0.774165	-1.29171	Apple down vs PCOS	-0.182486
507617	cg15272737	37	17	76414462	AACCACTGAAGCCATTGTGATGATTGGCCGCCTGCCTTCTGTGTACAGCG	R	PGS1;PGS1;PGS1;PGS1	PGS1	PGS1;PGS1;PGS1	NR_110602;NR_110601;NR_111989;NM_024419	Body;Body;Body;Body	Body	Body;Body;Body										PGS1	ENST00000335081.7	3'UTR	PGS1	ENST00000335081.7	3'UTR	chr17:76414440-76414730	3							17	73926057	rs528257961;rs548483312;rs4246438;rs138713992	51;28;22;1	51	28;22;1	0.000399;0.000200;0.014177;0.000998	1.61488e-05	1.61488e-05	0.781191	-1.2801	Apple down vs PCOS	-0.2061
782753	cg24860036	37	14	73240718	CGCCCAGCCTGAAAGCAGGGTTTTGAAAAGATATTTGTATACTCATGTTC	R	DPF3;DPF3;DPF3;DPF3	DPF3	DPF3;DPF3;DPF3	NM_001280542;NM_001280543;NM_001280544;NM_012074	Body;Body;Body;Body	Body	Body;Body;Body										DPF3	ENST00000398816.2	TSS200	DPF3;DPF3	ENST00000398816.2;ENST00000556902.1	TSS200;3'UTR									14	72310471						2.29622e-05	2.29622e-05	0.781432	-1.2797	Apple down vs PCOS	-0.178179
761681	cg24119284	37	3	58344724	CGTCAGAATGCACTTTTCTGTTGAGAATCATTTCCCCAGCATGAACAAAG	F	PXK	PXK		NM_017771	Body	Body							TRUE				PXK	ENST00000536660.1	5'UTR	PXK	ENST00000536660.1	5'UTR	chr3:58344660-58344930	3						TRUE	3	58319764	rs188948595	19	19		0.000799	1.24843e-05	1.24843e-05	0.78294	-1.27724	Apple down vs PCOS	-0.190147
132207	cg03831912	37	16	89289287	CGACACCTCTAACATGTGAGCTTCTCTCACCACGCTCACTGGGCACTCCC	R	ZNF778	ZNF778		NM_182531	Body	Body								16:87816756-87817087			ZNF778;AC009113.1	ENST00000306502.6;ENST00000378337.4	5'UTR;5'UTR	ZNF778;AC009113.1	ENST00000306502.6;ENST00000378337.4	5'UTR;5'UTR								TRUE	16	87816788	rs533077052;rs551257666	24;2	24	2	0.000200;0.000200	1.82186e-05	1.82186e-05	0.784839	-1.27415	Apple down vs PCOS	-0.204539
528695	cg15952954	37	17	41814178	CCTGTCATCAAATCAATTGCAGATATTCATCTGTAAAAACCATTCTTCCG	R													TRUE																	TRUE	17	39169704						1.35919e-05	1.35919e-05	0.785176	-1.2736	Apple down vs PCOS	-0.200508
848407	cg27167495	37	2	162980273	TTCCTAGGAATTTCTTTCCTTTATCTGTCAATCCTTACTATAAAACCACG	F	LOC101929532	LOC101929532		NR_110255	Body	Body									2:162980243-162980674	Unclassified_Cell_type_specific									chr2:162980012-162980816	6	chr2:162980196-162981158	6			2	162688519	rs539926822;rs561414783;rs558495128	1;23;49	1	23;49	0.000200;0.000200;0.000200	3.01305e-05	3.01305e-05	0.785409	-1.27322	Apple down vs PCOS	-0.195716
632340	cg19434673	37	2	224766889	CGTGCAGGTCAGATTCATCCACTGCTAAAAGGTTACACTGAACAATTAAA	F	WDFY1	WDFY1		NM_020830	Body	Body														WDFY1	ENST00000483061.1	3'UTR			chr2:224766414-224766913	6	chr2:224766518-224767011	6			2	224475133	rs115107387	50	50		0.002995	2.32413e-05	2.32413e-05	0.785985	-1.27229	Apple down vs PCOS	-0.191288
642874	cg19803851	37	17	72438021	CGCACACACAGCAAATAGCTAATTCTTCAAGAGTGCTTTTCATGGGCCGG	R	GPRC5C;GPRC5C	GPRC5C	GPRC5C	NM_022036;NM_018653	Body;Body	Body	Body										GPRC5C	ENST00000482723.1	TSS1500	GPRC5C;GPRC5C	ENST00000482723.1;ENST00000481232.1	TSS1500;5'UTR									17	69949616						9.86098e-06	9.86098e-06	0.787314	-1.27014	Apple down vs PCOS	-0.193688
399215	cg11952457	37	17	74053137	CGACAACATGTCAGAGAAACTTCAGAGACATAATAGTTAAGCTGCTGCAC	F	SRP68;SRP68;SRP68	SRP68	SRP68;SRP68	NR_048541;NM_014230;NM_001260502	Body;Body;Body	Body	Body;Body																chr17:74053000-74053255	3							17	71564732	rs545866143;rs188926240	0;44	0	44	0.000200;0.000200	1.8374e-05	1.8374e-05	0.787897	-1.2692	Apple down vs PCOS	-0.19844
214491	cg06295137	37	7	92102186	CGCTACCTGTGGCTACATGGTTTCCAAACCAAAGGCTCAACTCTGCTCAC	R																	ERVW-1;AC007566.10	ENST00000493463.1;ENST00000427458.1	TSS1500;5'UTR	ERVW-1;AC007566.10	ENST00000493463.1;ENST00000427458.1	TSS1500;5'UTR								TRUE	7	91940122	rs557399689;rs574121602;rs111607892	43;9;1	43	9;1	0.000200;0.000399;0.114217	2.90559e-05	2.90559e-05	0.790234	-1.26545	Apple down vs PCOS	-0.161861
373391	cg11139116	37	12	105570158	CAATCCTTTCAGTAAATTATCTGTTTGCCACTGTGTATATGGACATATCG	F	APPL2;APPL2;APPL2	APPL2	APPL2;APPL2	NM_001251905;NM_001251904;NM_018171	Body;Body;Body	Body	Body;Body										APPL2	ENST00000546731.1	TSS200	APPL2;APPL2;APPL2	ENST00000547790.1;ENST00000546731.1;ENST00000547439.1	3'UTR;TSS200;3'UTR									12	104094288						5.1615e-06	5.1615e-06	0.791783	-1.26297	Apple down vs PCOS	-0.190732
647077	cg19949673	37	9	128067348	CGGCCTACCTGCAACCCAAAGCAGTGGTAGGGAGACATAAGCTACAGACA	R	GAPVD1;GAPVD1;GAPVD1;GAPVD1;GAPVD1;GAPVD1;GAPVD1;GAPVD1	GAPVD1	GAPVD1;GAPVD1;GAPVD1;GAPVD1;GAPVD1;GAPVD1;GAPVD1	NM_001282680;NM_015635;NM_001282679;NM_001282681;NM_001282680;NM_015635;NM_001282679;NM_001282681	ExonBnd;ExonBnd;ExonBnd;ExonBnd;Body;Body;Body;Body	ExonBnd	ExonBnd;ExonBnd;ExonBnd;Body;Body;Body;Body										U6;GAPVD1	ENST00000363684.1;ENST00000394084.1	TSS1500;ExonBnd	U6;GAPVD1	ENST00000363684.1;ENST00000497580.1	TSS1500;ExonBnd									9	127107169	rs202039841	32	32		0.002196	9.75692e-06	9.75692e-06	0.792887	-1.26121	Apple down vs PCOS	-0.183843
682297	cg21232879	37	17	47911572	GGGAGGATAGCTGGAGCCTGGGAAGGCGACGCAGCAGTGAGCCGTGATCG	F																	RP11-304F15.7	ENST00000574365.1	TSS200	RP11-304F15.7	ENST00000574365.1	TSS200									17	45266571	rs191022706;rs566104312;rs535202797;rs555228569	1;19;22;29	1	19;22;29	0.001198;0.000399;0.000200;0.000200	2.91294e-05	2.91294e-05	0.793005	-1.26103	Apple down vs PCOS	-0.196775
246160	cg07226581	37	9	37859354	TAAATTTCTAAGTTGCTTCCTTACAGTGTCTATGAAAGTGGTTTTTCACG	R	DCAF10;DCAF10	DCAF10	DCAF10	NM_001286810;NM_024345	Body;Body	Body	Body										DCAF10;RP11-613M10.9	ENST00000483167.1;ENST00000540557.1	5'UTR;3'UTR	DCAF10;DCAF10;DCAF10;RP11-613M10.9	ENST00000483167.1;ENST00000478453.1;ENST00000461549.1;ENST00000540557.1	5'UTR;5'UTR;5'UTR;3'UTR			chr9:37859097-37859362	6	chr9:37858855-37859594	6			9	37849354	rs181414174;rs575399540	44;2	44	2	0.000200;0.000200	1.26468e-05	1.26468e-05	0.795785	-1.25662	Apple down vs PCOS	-0.18487
35885	cg01012495	37	3	44762658	CGTCTCAGGGTTTCTACAGAAGAGAGTCTGCATCAGTGGGAAACAAGTAA	F	ZNF502;ZNF502;ZNF502;ZNF502;ZNF502	ZNF502	ZNF502;ZNF502;ZNF502;ZNF502	NM_033210;NM_001282880;NM_001134441;NM_001134440;NM_001134442	Body;Body;Body;Body;Body	Body	Body;Body;Body;Body																				chr3:44760760-44765280	6			3	44737662	rs148172622	0	0		0.000229	5.47809e-06	5.47809e-06	0.801129	-1.24824	Apple down vs PCOS	-0.1773
465037	cg13996193	37	8	19533749	CGGATGCCAACTCCAACATGACCCAGATGTTAGAATTATCAAGTGAAGGC	F	CSGALNACT1;CSGALNACT1	CSGALNACT1	CSGALNACT1	NR_024040;NM_018371	Body;5'UTR	Body	5'UTR				chr8:19533548-19533548						CSGALNACT1;CSGALNACT1;CSGALNACT1	ENST00000332246.6;ENST00000311540.4;ENST00000544602.1	5'UTR;5'UTR;5'UTR	CSGALNACT1;CSGALNACT1;CSGALNACT1;CSGALNACT1;CSGALNACT1;CSGALNACT1;CSGALNACT1;CSGALNACT1	ENST00000332246.6;ENST00000397998.3;ENST00000524213.1;ENST00000544602.1;ENST00000523262.1;ENST00000517494.1;ENST00000523227.1;ENST00000522573.1	5'UTR;5'UTR;5'UTR;5'UTR;5'UTR;5'UTR;3'UTR;3'UTR	chr8:19533620-19533830	3							8	19578029	rs191321154;rs571916548;rs534790558	0;6;30	0	6;30	0.000200;0.000200;0.000200	1.08509e-05	1.08509e-05	0.802354	-1.24633	Apple down vs PCOS	-0.184344
622615	cg19074825	37	6	73996674	CGCAATCCTACTACCAGGATGGCTCCCAGAAGCATGGAAATAACAGTGGC	F	KHDC1;KHDC1	KHDC1	KHDC1	NM_001251874;NR_027005	Body;Body	Body	Body										RP11-398K22.12;KHDC1	ENST00000421315.1;ENST00000484801.1	5'UTR;3'UTR	RP11-398K22.12;RP11-398K22.12;KHDC1;KHDC1	ENST00000441363.1;ENST00000421315.1;ENST00000484801.1;ENST00000474593.1	5'UTR;5'UTR;3'UTR;3'UTR	chr6:73996560-73996735	3							6	74053395	rs139178161;rs555626035	0;17	0	17	0.000399;0.000399	2.0867e-05	2.0867e-05	0.803294	-1.24487	Apple down vs PCOS	-0.180587
141862	cg04121028	37	1	181622655	CGCAAGACTGAGGCATTTACAAAAGAAAGACGTTTCATGGACTCACAGTT	R	CACNA1E	CACNA1E		NM_000721	Body	Body											CACNA1E	ENST00000367567.4	5'UTR	CACNA1E	ENST00000367567.4	5'UTR								TRUE	1	179889278	rs538088681;rs190396605	38;16	38	16	0.001198;0.000200	1.04028e-05	1.04028e-05	0.80469	-1.24272	Apple down vs PCOS	-0.157231
291343	cg08598720	37	7	39791184	TCCATCATTTTGTAAAAGGCAAACAATAAGTCTAATGATCTCTGTTAACG	F	LINC00265	LINC00265		NR_026999	Body	Body											LINC00265	ENST00000340510.4	5'UTR	LINC00265	ENST00000340510.4	5'UTR	chr7:39790985-39791350	3							7	39757709	rs117634153	1	1		0.005591	3.04666e-05	3.04666e-05	0.805383	-1.24164	Apple down vs PCOS	-0.173808
595411	cg18099303	37	15	69071553	ATTCTTCCACATGTACTTCTGTGCTTAGAACATTTTTACGGACCTAAGCG	F	ANP32A	ANP32A		NM_006305	3'UTR	3'UTR											ANP32A	ENST00000465139.2	3'UTR	ANP32A;ANP32A	ENST00000465139.2;ENST00000409628.2	3'UTR;3'UTR					chr15:69071226-69071631	6			15	66858607	rs147361569	13	13		0.008187	1.03445e-06	1.03445e-06	0.806455	-1.24	Apple down vs PCOS	-0.182382
759950	cg24057174	37	22	31845381	CGAGCAGCCTCAGCTGACTACCTTCGCCCAAGAATACCATCACCAATTGG	R	EIF4ENIF1;EIF4ENIF1;EIF4ENIF1	EIF4ENIF1	EIF4ENIF1;EIF4ENIF1	NM_001164502;NM_001164501;NM_019843	Body;Body;Body	Body	Body;Body													EIF4ENIF1;EIF4ENIF1;EIF4ENIF1;EIF4ENIF1;EIF4ENIF1	ENST00000495101.1;ENST00000487671.1;ENST00000487671.1;ENST00000445424.1;ENST00000418321.1	3'UTR;3'UTR;1stExon;TSS200;ExonBnd									22	30175381	rs578183452	45	45		0.0002	3.03087e-05	3.03087e-05	0.808075	-1.23751	Apple down vs PCOS	-0.17425
168019	cg04897530	37	5	141047336	CCCGGCCAGTACTGTATTTTCATTAAAAATAATATAAGTGGCCAGGTGCG	R	ARAP3	ARAP3		NM_022481	Body	Body											ARAP3;ARAP3	ENST00000512390.1;ENST00000522690.1	TSS1500;3'UTR	ARAP3;ARAP3	ENST00000512390.1;ENST00000522690.1	TSS1500;3'UTR									5	141027520	rs143411541	47	47		0.000599	7.80866e-06	7.80866e-06	0.808933	-1.2362	Apple down vs PCOS	-0.177568
827087	cg26440693	37	4	2230911	CGCTCTCCAGTGTTGCTCAGAAGATTATGTCTGCTATGCATTCAGGTGAT	R	POLN	POLN		NM_181808	Body	Body											HAUS3;POLN;POLN;POLN	ENST00000243706.4;ENST00000382865.1;ENST00000515357.1;ENST00000253313.6	3'UTR;1stExon;3'UTR;5'UTR	HAUS3;POLN;POLN;POLN;POLN	ENST00000243706.4;ENST00000382865.1;ENST00000515357.1;ENST00000253313.6;ENST00000506518.1	3'UTR;1stExon;3'UTR;5'UTR;3'UTR									4	2200709	rs139302710;rs201278233;rs548803141	46;43;2	46	43;2	0.000220;0.000200;0.000399	4.57211e-06	4.57211e-06	0.80989	-1.23474	Apple down vs PCOS	-0.176002
828474	cg26488808	37	1	223405373	CGTGGAGGACGTTCTGCTAAGTGAAATAAACCAGGCACAGAAAGACAAGA	F	SUSD4	SUSD4		NM_017982	Body	Body											SUSD4	ENST00000478605.1	3'UTR	SUSD4;SUSD4;SUSD4;SUSD4;SUSD4	ENST00000470249.1;ENST00000494793.1;ENST00000478605.1;ENST00000483818.1;ENST00000484758.1	TSS1500;3'UTR;3'UTR;3'UTR;3'UTR									1	221471996	rs540690696;rs851140	0;1	0	1	0.000599;0.041434	1.58688e-05	1.58688e-05	0.81143	-1.23239	Apple down vs PCOS	-0.140371
797053	cg25372652	37	10	79779092	CGCATTTCAGTATCATTTGTTAGTTTCTAGTTACCTGGGAGTAACTTATT	R	POLR3A	POLR3A		NM_007055	Body	Body											POLR3A;POLR3A	ENST00000484760.1;ENST00000484760.1	1stExon;3'UTR	POLR3A;POLR3A;POLR3A	ENST00000484760.1;ENST00000473588.1;ENST00000484760.1	1stExon;TSS200;3'UTR									10	79449098	rs148613240;rs80017246;rs557239926	29;2;1	29	2;1	0.000200;0.003395;0.000399	1.1961e-05	1.1961e-05	0.81188	-1.23171	Apple down vs PCOS	-0.173002
93782	cg02703404	37	1	47152720	AGCCTTAAAGTTTGTGACTGAAACAGCTAGAAGCACTAGTTTCAACTTCG	F	EFCAB14-AS1;EFCAB14-AS1;EFCAB14	EFCAB14-AS1	EFCAB14-AS1;EFCAB14	NR_038828;NR_038827;NM_014774	Body;Body;Body	Body	Body;Body										RP11-8J9.4;RP11-8J9.4;KIAA0494	ENST00000442839.1;ENST00000418985.1;ENST00000484461.1	5'UTR;5'UTR;3'UTR	KIAA0494;RP11-8J9.4;RP11-8J9.4;KIAA0494;KIAA0494;KIAA0494	ENST00000481623.1;ENST00000442839.1;ENST00000418985.1;ENST00000479745.1;ENST00000487741.1;ENST00000484461.1	TSS200;5'UTR;5'UTR;3'UTR;3'UTR;3'UTR									1	46925307						2.78417e-05	2.78417e-05	0.811928	-1.23164	Apple down vs PCOS	-0.166281
362451	cg10786550	37	13	32716659	CGACAGTAAACCAGGTTAGTAAACGACAGCTGGGATAGGAATTGACTTAG	R	FRY	FRY		NM_023037	Body	Body							TRUE				FRY;FRY	ENST00000380257.4;ENST00000380235.4	5'UTR;5'UTR	FRY;FRY	ENST00000380257.4;ENST00000380235.4	5'UTR;5'UTR					chr13:32716591-32717560	6		TRUE	13	31614659	rs190657719	1	1		0.001997	4.15927e-06	4.15927e-06	0.812079	-1.23141	Apple down vs PCOS	-0.170447
781718	cg24825693	37	3	157122686	ATCATCTTAAAAGAGCAGCAGGAGTTGAGCTGGAATTAGCAACTGCTTCG	R	VEPH1;VEPH1;VEPH1	VEPH1	VEPH1;VEPH1	NM_001167911;NM_024621;NM_001167912	Body;Body;Body	Body	Body;Body						TRUE							VEPH1	ENST00000482685.1	3'UTR	chr3:157122680-157122975	3						TRUE	3	158605380	rs4679793;rs192603752	27;1	27	1	0.290735;0.000399	1.95829e-05	1.95829e-05	0.813548	-1.22918	Apple down vs PCOS	-0.168909
840977	cg26916006	37	4	186334996	CGTGAGGCAGATTGAAAAGATCATGTAACTCCTAAAATAAATCAGAATCA	F	UFSP2;UFSP2	UFSP2	UFSP2	NR_028085;NM_018359	Body;Body	Body	Body													UFSP2;UFSP2	ENST00000509180.1;ENST00000514247.1	TSS200;3'UTR									4	186571990	rs188710819	11	11		0.000599	3.13604e-05	3.13604e-05	0.815405	-1.22638	Apple down vs PCOS	-0.171901
282091	cg08312709	37	9	20552430	CGTGTGAGCAGAATCAGCTCATCACATGCGGCACCACTAGCAGCTAGACT	F	MLLT3;MLLT3	MLLT3	MLLT3	NM_001286691;NM_004529	Body;Body	Body	Body				chr9:20552301-20552301						MLLT3;MLLT3	ENST00000475957.1;ENST00000355930.6	3'UTR;5'UTR	MLLT3;MLLT3	ENST00000475957.1;ENST00000355930.6	3'UTR;5'UTR			chr9:20551748-20552636	6	chr9:20551611-20553958	6			9	20542430	rs143277024;rs557382767	39;42	39	42	0.000200;0.000200	3.68524e-08	3.68524e-08	0.816041	-1.22543	Apple down vs PCOS	-0.161243
265375	cg07808859	37	5	134550116	TCTTGTATATTCTTCATCTATCATATGGTACAAATGTAATTTCTCTGTCG	F													TRUE				CTC-203F4.1;CTC-349C3.1	ENST00000432382.3;ENST00000505828.1	5'UTR;5'UTR	CTC-203F4.1;CTC-349C3.1	ENST00000432382.3;ENST00000505828.1	5'UTR;5'UTR								TRUE	5	134578015						1.49727e-05	1.49727e-05	0.816823	-1.22426	Apple down vs PCOS	-0.159227
686286	cg21386099	37	3	37476831	CGGCTACAGCTTATATATCATCAACAGAGGACTGGCTAAATGATGGCACT	F	C3orf35	C3orf35		NM_178339	3'UTR	3'UTR											C3orf35;C3orf35	ENST00000328376.5;ENST00000481400.1	3'UTR;5'UTR	C3orf35;C3orf35;C3orf35	ENST00000328376.5;ENST00000481400.1;ENST00000332506.3	3'UTR;5'UTR;3'UTR								TRUE	3	37451835	rs559064941;rs570860897	6;14	6	14	0.000599;0.000200	4.23283e-06	4.23283e-06	0.81725	-1.22362	Apple down vs PCOS	-0.170642
684026	cg21295207	37	2	55076487	TATCTGATAGATTATTATAACCTATAGTTACTCCACTGATCTATCAAACG	R	EML6	EML6		NM_001039753	Body	Body											RNU7-81P	ENST00000516698.1	TSS1500	RNU7-81P	ENST00000516698.1	TSS1500									2	54929991	rs6545449;rs180958602;rs530206678;rs550278885;rs570040195	48;32;25;2;1	48	32;25;2;1	0.392971;0.000799;0.000200;0.000200;0.000799	2.88044e-05	2.88044e-05	0.817441	-1.22333	Apple down vs PCOS	-0.163662
224090	cg06590514	37	3	179132563	CGGGTGGGAATGAAATTATTATGAACAAAGGAAACATTAACTTTTTATAG	R	GNB4	GNB4		NM_021629	Body	Body											GNB4	ENST00000465153.1	TSS1500	GNB4	ENST00000465153.1	TSS1500									3	180615257	rs79503118;rs183863552;rs570764242	49;3;2	49	3;2	0.197284;0.000399;0.000200	2.19213e-05	2.19213e-05	0.817824	-1.22276	Apple down vs PCOS	-0.167926
159140	cg04632869	37	3	15095019	CGCACTCAGCCTCAAAAAGTTGTAATTTGGGACTTGCTTTTAGTGGCAGA	F	MRPS25	MRPS25		NM_022497	Body	Body																					chr3:15090797-15095057	6			3	15070023	rs200713011;rs186347108;rs558276332	1;19;25	1	19;25	0.001500;0.001398;0.032348	2.17566e-05	2.17566e-05	0.820272	-1.21911	Apple down vs PCOS	-0.169305
378292	cg11292836	37	12	78361907	CGTAGCCACTGCTATGCTGGCAACAGCTGTGTATATTTGTGAGGGAATCA	F	NAV3	NAV3		NM_014903	Body	Body							TRUE				NAV3	ENST00000378640.4	5'UTR	NAV3;NAV3	ENST00000378640.4;ENST00000547725.1	5'UTR;5'UTR								TRUE	12	76886038	rs142271037	13	13		0.0002	9.35806e-06	9.35806e-06	0.821909	-1.21668	Apple down vs PCOS	-0.154923
113256	cg03272302	37	10	76221329	CGTCAGTTATAAAGGAAATAAATGTTTGTAAGATGTAATGCTATTGTAGT	R	ADK;ADK;ADK;ADK	ADK	ADK;ADK;ADK	NM_006721;NM_001202450;NM_001123;NM_001202449	Body;Body;Body;Body	Body	Body;Body;Body																		chr10:76221050-76221459	3					10	75891335	rs555299160	1	1		0.000399	2.25692e-05	2.25692e-05	0.82263	-1.21561	Apple down vs PCOS	-0.16117
48632	cg01381028	37	17	61548225	CGCGCCCAGCTCTATATTCAGTTTTAACTGTCTGCATTTTCACGTGGGCA	R																	AC113554.1	ENST00000416490.2	TSS1500	AC113554.1	ENST00000416490.2	TSS1500								TRUE	17	58901957	rs112493393;rs146210765	4;1	4	1	0.000399;0.017572	1.34211e-05	1.34211e-05	0.82312	-1.21489	Apple down vs PCOS	-0.167242
675689	cg21004290	37	8	131250320	TCCATAAGGGGAATTGTAGGTGCCTGCTACCATTGCATTTATCCCTTTCG	F	ASAP1	ASAP1		NM_018482	Body	Body							TRUE							ASAP1;ASAP1;ASAP1;ASAP1;ASAP1	ENST00000519169.1;ENST00000520342.1;ENST00000520927.1;ENST00000524299.1;ENST00000521075.1	TSS1500;5'UTR;3'UTR;3'UTR;3'UTR	chr8:131250140-131250415	3						TRUE	8	131319502	rs76001632	12	12		0.009185	2.17082e-05	2.17082e-05	0.823392	-1.21449	Apple down vs PCOS	-0.16288
25491	cg00714285	37	10	201119	CTTCAAGATTTTTACGTACACTTTTCTCAACCTAAAATTTTAAAGCTACG	F	ZMYND11;ZMYND11;ZMYND11;ZMYND11;ZMYND11	ZMYND11	ZMYND11;ZMYND11;ZMYND11;ZMYND11	NM_006624;NM_212479;NM_001202466;NM_001202465;NM_001202464	5'UTR;5'UTR;5'UTR;5'UTR;5'UTR	5'UTR	5'UTR;5'UTR;5'UTR;5'UTR										RN5S297;ZMYND11;ZMYND11;ZMYND11;ZMYND11;ZMYND11;ZMYND11;ZMYND11;ZMYND11	ENST00000391029.1;ENST00000397962.3;ENST00000381602.4;ENST00000509513.2;ENST00000397959.3;ENST00000381591.1;ENST00000403354.1;ENST00000381607.4;ENST00000402736.1	TSS1500;5'UTR;5'UTR;5'UTR;5'UTR;5'UTR;5'UTR;5'UTR;5'UTR	RN5S297;ZMYND11;ZMYND11;ZMYND11;ZMYND11;ZMYND11;ZMYND11;ZMYND11;ZMYND11;ZMYND11	ENST00000391029.1;ENST00000439456.1;ENST00000397962.3;ENST00000381602.4;ENST00000509513.2;ENST00000397959.3;ENST00000381591.1;ENST00000403354.1;ENST00000381607.4;ENST00000402736.1	TSS1500;5'UTR;5'UTR;5'UTR;5'UTR;5'UTR;5'UTR;5'UTR;5'UTR;5'UTR									10	191119						6.47874e-07	6.47874e-07	0.824363	-1.21306	Apple down vs PCOS	-0.160431
816931	cg26095502	37	5	72182801	CGGAGTTTTAAAATAAGAATTCAATTGAATAGGAGGTAGTTTGTCACGTG	R	TNPO1;TNPO1	TNPO1	TNPO1	NM_002270;NM_153188	Body;Body	Body	Body										TNPO1	ENST00000519220.1	TSS1500	TNPO1;TNPO1	ENST00000519220.1;ENST00000505082.1	TSS1500;5'UTR									5	72218557	rs140540470;rs542160613	48;47	48	47	0.009385;0.000200	1.03585e-05	1.03585e-05	0.824846	-1.21235	Apple down vs PCOS	-0.158521
12261	cg00346716	37	20	11906616	TAAAATTTCTTATTCTAAATACAATTTTCAAATTTTACCCACAGCTCTCG	F	BTBD3;BTBD3	BTBD3	BTBD3	NM_014962;NM_181443	3'UTR;3'UTR	3'UTR	3'UTR						TRUE				BTBD3;BTBD3	ENST00000378226.2;ENST00000254977.3	3'UTR;3'UTR	BTBD3;BTBD3	ENST00000378226.2;ENST00000254977.3	3'UTR;3'UTR					chr20:11903188-11914641	3		TRUE	20	11854616	rs188180690;rs149989511	0;10	0	10	0.000399;0.000998	2.61219e-05	2.61219e-05	0.825782	-1.21097	Apple down vs PCOS	-0.163583
358967	cg10674450	37	20	34355254	CGCCTCAGGGACTAAGAGAATGGAGGTTATAAAGAGGTAAATTAAACAAA	R																							chr20:34355025-34355315	3							20	33818668	rs566242893	2	2		0.000799	8.12796e-06	8.12796e-06	0.826909	-1.20932	Apple down vs PCOS	-0.156139
90136	cg02598696	37	5	140958817	GTCCTGTTTCCTAATCGGTCTGTGCCCCTGTGTAATTTACTCATTATACG	F	DIAPH1;DIAPH1	DIAPH1	DIAPH1	NM_001079812;NM_005219	Body;Body	Body	Body										DIAPH1	ENST00000546094.1	5'UTR	DIAPH1;DIAPH1;DIAPH1	ENST00000523100.1;ENST00000472516.1;ENST00000546094.1	3'UTR;TSS200;5'UTR									5	140939001	rs71583656	5	5		0.5	1.31849e-05	1.31849e-05	0.827032	-1.20914	Apple down vs PCOS	-0.1625
66470	cg01909017	37	12	108984945	CACAATGTTGCCAGGGCTGGTTTGGAACTCCTGGTCTCAAGTGATGTCCG	R	TMEM119	TMEM119		NM_181724	3'UTR	3'UTR											TMEM119	ENST00000392806.3	3'UTR	TMEM119	ENST00000392806.3	3'UTR								TRUE	12	107509074	rs576533894	51	51		0.0002	2.59876e-05	2.59876e-05	0.829255	-1.2059	Apple down vs PCOS	-0.153959
581700	cg17620414	37	7	99090910	AAACATATCAAAATGACAGCACTTTATTTCTTTTTTGAGATGGAGTCTCG	R	ZNF394	ZNF394		NM_032164	3'UTR	3'UTR											ZNF394;ZNF394	ENST00000337673.6;ENST00000426306.2	3'UTR;3'UTR	ZNF394;ZNF394;ZNF789;ZNF394	ENST00000337673.6;ENST00000426306.2;ENST00000494186.1;ENST00000462024.1	3'UTR;3'UTR;5'UTR;3'UTR								TRUE	7	98928846	rs571817379;rs375957912	45;4	45	4	0.000200;0.000599	1.95017e-05	1.95017e-05	0.83113	-1.20318	Apple down vs PCOS	-0.151254
96308	cg02775223	37	19	57679590	CAATGACTGATCAATGACTGGTCAATGGTGAGACATCTTTTTTCAATGCG	F	DUXA	DUXA		NM_001012729	TSS1500	TSS1500											DUXA	ENST00000554048.1	TSS1500	DUXA	ENST00000554048.1	TSS1500								TRUE	19	62371402	rs10402863;rs147395185	25;50	25	50	0.024760;0.000200	1.31373e-05	1.31373e-05	0.831313	-1.20292	Apple down vs PCOS	-0.152223
7701	cg00214875	37	14	71693940	CGCCCAGCCAGAATAGAATTATTAAAGATTCAAAGAGATCATTTTATTTT	F																	RP1-292L20.1	ENST00000549386.2	TSS200	RP1-292L20.1	ENST00000549386.2	TSS200									14	70763693	rs569973061	21	21		0.0002	1.64694e-05	1.64694e-05	0.832582	-1.20108	Apple down vs PCOS	-0.152198
233577	cg06861468	37	9	5054432	CGCCACTTGGCCACTGTGTTGTAAGGCCTACTTAATCATGGAAAAAGGTG	F	JAK2	JAK2		NM_004972	Body	Body														JAK2	ENST00000472549.1	5'UTR									9	5044432	rs560540356;rs527244864;rs565959656;rs147425422	0;20;26;29	0	20;26;29	0.000200;0.000399;0.000399;0.000998	4.01564e-06	4.01564e-06	0.833344	-1.19999	Apple down vs PCOS	-0.156255
335262	cg09946681	37	7	102046384	CGGGATGCAGAAAATGCTTTCCAAGACTTCTTCAAATCCCGGAGCATGGA	R	MIR548O;LOC100630923;PRKRIP1	MIR548O	LOC100630923;PRKRIP1	NR_031669;NR_038967;NM_024653	TSS200;Body;Body	TSS200	Body;Body										MIR548O;PRKRIP1	ENST00000408583.1;ENST00000482465.1	TSS200;5'UTR	MIR548O;PRKRIP1;PRKRIP1;PRKRIP1;PRKRIP1	ENST00000408583.1;ENST00000469763.1;ENST00000482549.1;ENST00000482465.1;ENST00000468316.1	TSS200;5'UTR;5'UTR;5'UTR;5'UTR									7	101833389	rs6955864;rs189918697	27;11	27	11	0.233227;0.000200	6.12183e-08	6.12183e-08	0.83414	-1.19884	Apple down vs PCOS	-0.151739
507279	cg15261014	37	12	94652970	CGCAGCCACCATAAACCCAGGGGCGCTTCAGATTAGCAAATAGTGTCTCT	F	PLXNC1	PLXNC1		NM_005761	Body	Body											PLXNC1	ENST00000551495.1	TSS200	PLXNC1	ENST00000551495.1	TSS200									12	93177101						1.75175e-05	1.75175e-05	0.83466	-1.19809	Apple down vs PCOS	-0.150356
336789	cg09996455	37	18	57102454	CGGTGCTTAAGGTTTCATGCCATGCTTATCTGTAAGTATCCTATTTAGGG	R	CCBE1	CCBE1		NM_133459	3'UTR	3'UTR											CCBE1	ENST00000398179.2	3'UTR	CCBE1	ENST00000398179.2	3'UTR									18	55253434	rs528722749;rs547170670	32;2	32	2	0.000200;0.000200	1.78583e-05	1.78583e-05	0.835791	-1.19647	Apple down vs PCOS	-0.148251
780777	cg24792658	37	4	187566697	CGTCATTTAGCAAAGTATTGAAGTTGGGGGTTCAATAAATCTAGTAAGTC	F	FAT1	FAT1		NM_005245	Body	Body							TRUE																	TRUE	4	187803691						2.16566e-06	2.16566e-06	0.836192	-1.1959	Apple down vs PCOS	-0.150717
327470	cg09704191	37	1	155743298	CGCTATTGTTAGCACCTTATTTTACTAGGTGCTTTTTAAGTGTTTGTTTT	R	GON4L;GON4L;GON4L;GON4L;GON4L	GON4L	GON4L;GON4L;GON4L;GON4L	NM_001282856;NM_001282860;NM_001282858;NM_032292;NM_001282861	Body;Body;Body;Body;Body	Body	Body;Body;Body;Body										GON4L	ENST00000471341.1	3'UTR	GON4L;GON4L;GON4L;GON4L;GON4L;GON4L;GON4L;GON4L	ENST00000490801.1;ENST00000494225.1;ENST00000497369.1;ENST00000471341.1;ENST00000476028.1;ENST00000477831.1;ENST00000465587.1;ENST00000496135.1	3'UTR;3'UTR;TSS200;3'UTR;3'UTR;3'UTR;3'UTR;3'UTR									1	154009922	rs112376613;rs539702282;rs557494896	42;24;1	42	24;1	0.500000;0.000200;0.000200	1.08227e-05	1.08227e-05	0.83621	-1.19587	Apple down vs PCOS	-0.150649
166420	cg04851838	37	12	65933382	AAGATGCAGGGACAAGCTGTAAGCCAGAACACTCTGTAGAAACCAGTGCG	F	LOC100507065;LOC100507065;LOC100507065	LOC100507065	LOC100507065;LOC100507065	NR_120431;NR_120432;NR_120433	Body;Body;Body	Body	Body;Body										RP11-230G5.2;RP11-230G5.2;RP11-230G5.2;RP11-230G5.2;RP11-230G5.2	ENST00000538294.1;ENST00000537250.1;ENST00000535315.1;ENST00000540652.1;ENST00000539653.1	TSS1500;3'UTR;3'UTR;3'UTR;3'UTR	RP11-230G5.2;RP11-230G5.2;RP11-230G5.2;RP11-230G5.2;RP11-230G5.2	ENST00000538294.1;ENST00000537250.1;ENST00000535315.1;ENST00000540652.1;ENST00000539653.1	TSS1500;3'UTR;3'UTR;3'UTR;3'UTR									12	64219649	rs112115277;rs77050423;rs531717384;rs545556103;rs565371280	1;4;9;40;41	1	4;9;40;41	0.000200;0.004193;0.000399;0.000200;0.000200	1.67417e-05	1.67417e-05	0.837843	-1.19354	Apple down vs PCOS	-0.149705
530736	cg16015728	37	9	130859964	CGCCCACGTCCGCTCAGAACACGTAGGAGCCCAGTCTTAGTCACAGCTAG	R	SLC25A25;SLC25A25;SLC25A25;SLC25A25;SLC25A25	SLC25A25	SLC25A25;SLC25A25;SLC25A25;SLC25A25	NM_052901;NR_049766;NM_001006641;NM_001265614;NM_001006642	TSS1500;TSS1500;Body;Body;Body	TSS1500	TSS1500;Body;Body;Body										SLC25A25;SLC25A25	ENST00000373064.5;ENST00000433501.1	TSS1500;TSS1500	SLC25A25;SLC25A25;SLC25A25	ENST00000373064.5;ENST00000472769.1;ENST00000433501.1	TSS1500;TSS1500;TSS1500	chr9:130859840-130860455	3							9	129899785						1.37281e-05	1.37281e-05	0.838857	-1.1921	Apple down vs PCOS	-0.150013
718262	cg22580380	37	10	101955852	CGCCTGGCCCAGAAATATTGATTAAAGAAAAAGAATTGGACTTGCTCTAT	F	CHUK	CHUK		NM_001278	Body	Body											CHUK	ENST00000485693.1	TSS200	CHUK	ENST00000485693.1	TSS200									10	101945842	rs17881170	47	47		0.044728	7.03387e-06	7.03387e-06	0.839013	-1.19188	Apple down vs PCOS	-0.145358
724621	cg22810137	37	1	93010507	TTTTCACTCCCCACAAGCTGGACAGCTAGAAATGTCATGCCAATAGTACG	F	EVI5;EVI5	EVI5	EVI5	NM_005665;NM_001308248	Body;Body	Body	Body																chr1:93010340-93010570	3							1	92783095	rs566504645;rs535534914	22;35	22	35	0.000399;0.007788	8.3258e-06	8.3258e-06	0.839316	-1.19145	Apple down vs PCOS	-0.147713
602094	cg18332213	37	6	169682412	TAGAGAAGCTACGTGTGGCGTGGAGACAGAGTGGGAGCCCTCCCAGTTCG	F														6:169424273-169424375																TRUE	6	169424337	rs9717604	41	41		0.008786	2.29179e-05	2.29179e-05	0.839755	-1.19082	Apple down vs PCOS	-0.147898
459721	cg13845161	37	11	12901718	CGCCTGAGCCCAACCCAGAAAGGCACATTTAATTCCATGTCTTCAGGGAC	R	TEAD1	TEAD1		NM_021961	Body	Body							TRUE																	TRUE	11	12858294						2.40584e-05	2.40584e-05	0.839985	-1.1905	Apple down vs PCOS	-0.14861
667378	cg20698424	37	9	100391036	CGCTAGTGCAAGCTCTCATTCTGAGATGCTCACGCTGAGGAGACCAAACC	F	TSTD2	TSTD2		NM_139246	5'UTR	5'UTR											TSTD2;TSTD2;TSTD2;TSTD2	ENST00000341170.4;ENST00000375165.1;ENST00000375172.1;ENST00000354801.2	5'UTR;TSS1500;5'UTR;5'UTR	TSTD2;TSTD2;TSTD2;TSTD2	ENST00000341170.4;ENST00000375165.1;ENST00000375172.1;ENST00000354801.2	5'UTR;TSS1500;5'UTR;5'UTR	chr9:100391000-100391235	3							9	99430857	rs144787532	32	32		0.000399	8.50758e-06	8.50758e-06	0.840389	-1.18992	Apple down vs PCOS	-0.149509
285706	cg08428266	37	7	55238412	CGCTGCCAGATGATTGTTCAAAGCACAGAATTTGTCAGAAACCTGCAGGG	F	EGFR;EGFR	EGFR	EGFR	NM_201284;NM_005228	3'UTR;Body	3'UTR	Body										EGFR	ENST00000344576.2	3'UTR	EGFR	ENST00000344576.2	3'UTR	chr7:55238025-55238595	3						TRUE	7	55205906	rs565105141;rs575149033;rs75529744;rs554690485	6;44;47;49	6	44;47;49	0.000998;0.000200;0.020567;0.000200	1.40888e-05	1.40888e-05	0.841435	-1.18845	Apple down vs PCOS	-0.144426
237727	cg06979164	37	15	91530190	CGGAATCACATAGTGATACACATTTGCATATCTAGTGGCATTTGCTCAGC	R	PRC1-AS1;PRC1;PRC1;PRC1	PRC1-AS1	PRC1;PRC1;PRC1	NR_051984;NM_003981;NM_199413;NM_001267580	Body;Body;Body;Body	Body	Body;Body;Body										AC068831.8;PRC1	ENST00000554388.1;ENST00000556129.1	5'UTR;3'UTR	AC068831.8;PRC1;PRC1;PRC1;PRC1;PRC1;PRC1;PRC1	ENST00000554388.1;ENST00000553494.1;ENST00000557763.1;ENST00000417173.2;ENST00000560605.1;ENST00000555791.1;ENST00000555745.1;ENST00000556129.1	5'UTR;3'UTR;3'UTR;3'UTR;3'UTR;3'UTR;3'UTR;3'UTR	chr15:91530140-91530395	3							15	89331194	rs532408398;rs11853073;rs562476654;rs529828963;rs144821440	41;34;30;22;10	41	34;30;22;10	0.000200;0.475240;0.000998;0.000200;0.003794	3.13131e-05	3.13131e-05	0.842421	-1.18705	Apple down vs PCOS	-0.142881
38027	cg01072936	37	10	45481854	TGTCCTGAGCACTCTGCAGCCTTTGAAATGAACAGTGAGGGTTTTCATCG	R	RASSF4	RASSF4		NM_032023	Body	Body							TRUE				RASSF4;RASSF4	ENST00000472561.1;ENST00000374417.2	5'UTR;3'UTR	RASSF4;RASSF4;RASSF4;RASSF4;RASSF4;RASSF4;RASSF4	ENST00000489171.1;ENST00000483709.1;ENST00000472561.1;ENST00000465735.1;ENST00000471941.1;ENST00000471808.1;ENST00000374417.2	5'UTR;5'UTR;5'UTR;5'UTR;5'UTR;5'UTR;3'UTR					chr10:45479489-45482043	3		TRUE	10	44801860	rs568143777	1	1		0.0002	2.5445e-05	2.5445e-05	0.842445	-1.18702	Apple down vs PCOS	-0.143325
226887	cg06672112	37	22	41305243	CGTGAGATGCCCTCAGTGCTACTCCCACTAGGTCCAGATAGCCTAGTAGA	F	XPNPEP3;XPNPEP3	XPNPEP3	XPNPEP3	NM_022098;NM_022098	ExonBnd;Body	ExonBnd	Body										XPNPEP3	ENST00000357137.4	ExonBnd	XPNPEP3;XPNPEP3	ENST00000357137.4;ENST00000428799.1	ExonBnd;3'UTR									22	39635189	rs527275447	29	29		0.0002	2.5186e-05	2.5186e-05	0.8444	-1.18427	Apple down vs PCOS	-0.146542
50468	cg01434916	37	2	201524742	CGCCTCGAACCCATCATCAGCAAGAATCCTAAAGGAACTTGGAAAGACTG	F	AOX1	AOX1		NM_001159	Body	Body											AOX1	ENST00000485106.1	5'UTR	AOX1;AOX1;AOX1	ENST00000260930.6;ENST00000465297.1;ENST00000485106.1	TSS200;5'UTR;5'UTR									2	201232987	rs376172931;rs370480838;rs141255847	1;2;6	1	2;6	0.000200;0.000200;0.000200	1.39236e-05	1.39236e-05	0.84484	-1.18366	Apple down vs PCOS	-0.136727
443767	cg13388822	37	12	26893374	CGCTATAAAAGCAAGAAAAGAGGAAGGCAGATCAACATAAACACTGAAGG	F	ITPR2	ITPR2		NM_002223	Body	Body																	chr12:26893220-26893530	3							12	26784641	rs567227663;rs61920162	14;27	14	27	0.000200;0.099241	1.16532e-05	1.16532e-05	0.84489	-1.18359	Apple down vs PCOS	-0.13377
86796	cg02501473	37	3	189909740	TGTATAGTGCAGCACATAACAACTTAGGAACCCTAGACTTAGAATTTTCG	F													TRUE																	TRUE	3	191392434	rs180729201	1	1		0.002196	2.84326e-05	2.84326e-05	0.846134	-1.18185	Apple down vs PCOS	-0.145523
418925	cg12586042	37	3	169850072	CGACAGATGAAGAAACTGTGAGTAGTTAAGTGACTTGCCCAAAATCATCT	F	PHC3;PHC3	PHC3	PHC3	NM_001308116;NM_024947	Body;Body	Body	Body													PHC3	ENST00000497171.1	3'UTR			chr3:169850024-169850619	6	chr3:169850029-169850604	6			3	171332766	rs150545427	17	17		0.000399	1.70587e-05	1.70587e-05	0.846551	-1.18126	Apple down vs PCOS	-0.143138
724267	cg22798521	37	10	11361140	GTCTCACTTTGGCCAGGCTGTTAACGGGTGCTGTGGATTACAGATGATCG	F	CUGBP2;CUGBP2;CUGBP2;CUGBP2	CUGBP2	CUGBP2;CUGBP2;CUGBP2	NM_001025076;NM_006561;NM_001025077;NM_001083591	Body;Body;Body;Body	Body	Body;Body;Body							10:11401068-11401147													chr10:11359889-11364288	6		TRUE	10	11401146	rs571105566;rs539784118;rs553637390;rs11596315;rs11596316	0;1;30;42;46	0	1;30;42;46	0.000200;0.000599;0.000200;0.035344;0.035344	1.01468e-07	1.01468e-07	0.846813	-1.1809	Apple down vs PCOS	-0.137942
786882	cg25007761	37	11	129836439	TATGCCCTGCTACTGTTCCCATGTCTTTCGGTTTTAATACCAAGTTATCG	F	PRDM10;PRDM10	PRDM10	PRDM10	NM_020228;NM_199437	5'UTR;5'UTR	5'UTR	5'UTR										PRDM10	ENST00000358825.5	5'UTR	PRDM10;PRDM10;PRDM10	ENST00000531431.1;ENST00000527581.1;ENST00000358825.5	5'UTR;5'UTR;5'UTR	chr11:129836220-129836575	3							11	129341649						3.40431e-06	3.40431e-06	0.846999	-1.18064	Apple down vs PCOS	-0.139676
435629	cg13130934	37	15	25449922	AGGTGAGTACATCCTGCTGGTGTCCTGGTCCATGAGCCAGGGTGCGTACG	R	SNORD115-21;SNORD115-20;SNORD115-15	SNORD115-21	SNORD115-20;SNORD115-15	NR_003313;NR_003312;NR_003307	TSS1500;TSS1500;TSS1500	TSS1500	TSS1500;TSS1500										SNORD115-20	ENST00000365099.1	TSS1500	SNHG14;SNORD115-20;SNHG14;SNHG14	ENST00000450809.1;ENST00000365099.1;ENST00000424333.1;ENST00000424208.1	TSS1500;TSS1500;5'UTR;5'UTR			chr15:25447695-25451515	6				TRUE	15	23001015	rs147401643;rs549829597	31;6	31	6	0.000399;0.000200	8.64509e-06	8.64509e-06	0.847073	-1.18054	Apple down vs PCOS	-0.131426
644947	cg19875864	37	11	128898981	AATTGCTTATAGGAACCTACTTAATTTGCTAATTTTGTTTTCAGTCATCG	F	ARHGAP32	ARHGAP32		NM_001142685	Body	Body											Y_RNA	ENST00000384120.1	TSS1500	Y_RNA;ARHGAP32	ENST00000384120.1;ENST00000533509.1	TSS1500;3'UTR									11	128404191	rs186768867;rs559046564	1;14	1	14	0.000200;0.000599	1.32821e-06	1.32821e-06	0.84717	-1.1804	Apple down vs PCOS	-0.140106
834906	cg26707498	37	20	56514176	CGCCTGAATTTACTATGGCATCTGAGATACTGAAAACGAAGGGTCTGGAT	F													TRUE												chr20:56513727-56514374	5					20	55947582	rs547598939	36	36		0.000799	1.47118e-05	1.47118e-05	0.848379	-1.17872	Apple down vs PCOS	-0.127485
213417	cg06260841	37	3	142139988	CGGGAGCACTTCAGTGAAGTTTTTGTGGACCTAAAATGGTTTGAAAGCAA	R	XRN1;XRN1;XRN1;XRN1;XRN1;XRN1	XRN1	XRN1;XRN1;XRN1;XRN1;XRN1	NM_001282857;NM_019001;NM_001282859;NM_001282859;NM_001282857;NM_019001	ExonBnd;ExonBnd;ExonBnd;Body;Body;Body	ExonBnd	ExonBnd;ExonBnd;Body;Body;Body										U1;XRN1	ENST00000365255.1;ENST00000264951.4	TSS1500;ExonBnd	XRN1;U1;XRN1;XRN1	ENST00000486211.1;ENST00000365255.1;ENST00000264951.4;ENST00000472697.1	3'UTR;TSS1500;ExonBnd;3'UTR									3	143622678	rs540641932	8	8		0.0002	3.74714e-06	3.74714e-06	0.848574	-1.17845	Apple down vs PCOS	-0.138017
370177	cg11034672	37	14	75151321	CGGCAAGCTCAAAGAGGAACTTAATTGTGAAGAAGAATGCAACCACAGAC	F	AREL1	AREL1		NM_001039479	Body	Body											KIAA0317	ENST00000557401.1	3'UTR	KIAA0317;KIAA0317;KIAA0317;KIAA0317;KIAA0317	ENST00000553411.1;ENST00000557401.1;ENST00000469797.1;ENST00000556202.1;ENST00000556589.1	TSS1500;3'UTR;3'UTR;5'UTR;3'UTR	chr14:75151065-75151470	3							14	74221074	rs548614621	7	7		0.0002	2.03922e-05	2.03922e-05	0.849288	-1.17746	Apple down vs PCOS	-0.141866
223525	cg06573856	37	16	46942061	CCTGGGTTTGGGAGACCGGTGGAGCCTGCAGTCCTGGGCTTGGGAGACCG	R	GPT2;GPT2	GPT2	GPT2	NM_001142466;NM_133443	Body;Body	Body	Body								16:46941821-46943794	Gene_Associated							chr16:46941885-46942275	3						TRUE	16	45499562						1.96913e-05	1.96913e-05	0.85049	-1.17579	Apple down vs PCOS	-0.11664
25998	cg00728946	37	2	182766568	CGCCCCTGCAGAGAATTGGAAGTATGTCCTCAGTGACCTCTAACAAGGAG	F	SSFA2;SSFA2;SSFA2;SSFA2;SSFA2	SSFA2	SSFA2;SSFA2;SSFA2;SSFA2	NR_109843;NM_001130445;NM_001287503;NM_006751;NM_001287504	Body;Body;Body;Body;Body	Body	Body;Body;Body;Body													SSFA2;SSFA2;SSFA2;SSFA2	ENST00000470654.1;ENST00000454579.1;ENST00000440623.1;ENST00000491720.1	5'UTR;3'UTR;3'UTR;5'UTR					chr2:182762540-182778726	6			2	182474813	rs143944435;rs142152971;rs554424170	0;15;23	0	15;23	0.000221;0.000221;0.000200	9.14881e-06	9.14881e-06	0.851763	-1.17404	Apple down vs PCOS	-0.135294
745361	cg23544027	37	4	159638312	CGGCCTGCATTTGCCATGCTCAGTAAACCCTCCCGATCATGCTGTAGAAA	F	PPID	PPID		NM_005038	Body	Body														PPID	ENST00000512699.1	TSS200									4	159857762	rs200244153;rs139251147	17;34	17	34	0.001000;0.001198	3.1242e-05	3.1242e-05	0.852397	-1.17316	Apple down vs PCOS	-0.135943
643165	cg19814744	37	1	231157174	CGCCTGCAGACCTAACTAGCTCCAGGACTTTAAAATACTGGAAATCTGTC	F	FAM89A	FAM89A		NM_198552	Body	Body											FAM89A	ENST00000494111.1	3'UTR	FAM89A;FAM89A	ENST00000494111.1;ENST00000466258.1	3'UTR;3'UTR					chr1:231155129-231157286	6		TRUE	1	229223797	rs565301853;rs527639485;rs546587760	1;28;35	1	28;35	0.000200;0.000200;0.000399	3.38731e-06	3.38731e-06	0.85267	-1.17279	Apple down vs PCOS	-0.134925
12857	cg00362439	37	9	135813187	GGCTGGAGTTCAGTGGCCTAATCATGACTCATGGTTCACTGCGACCTTCG	R	TSC1;TSC1;TSC1	TSC1	TSC1;TSC1	NM_001162426;NM_000368;NM_001162427	5'UTR;5'UTR;5'UTR	5'UTR	5'UTR;5'UTR										TSC1;TSC1;TSC1	ENST00000475903.1;ENST00000298552.3;ENST00000403810.1	3'UTR;5'UTR;5'UTR	TSC1;TSC1;TSC1;TSC1;TSC1	ENST00000475903.1;ENST00000490179.1;ENST00000298552.3;ENST00000403810.1;ENST00000493467.1	3'UTR;3'UTR;5'UTR;5'UTR;3'UTR	chr9:135812820-135813190	3							9	134803008	rs542333354;rs192560256;rs146543508	27;8;2	27	8;2	0.000200;0.000200;0.001198	2.655e-05	2.655e-05	0.85349	-1.17166	Apple down vs PCOS	-0.131059
669699	cg20781981	37	5	131760037	CACAGAAGGTTCTTGGGGGTTAGGACTCTTCCCTGAATTATGTCTGGGCG	R	C5orf56	C5orf56		NM_001013717	Body	Body							TRUE				AC116366.5	ENST00000454380.1	3'UTR	C5orf56;AC116366.5	ENST00000461203.1;ENST00000454380.1	5'UTR;3'UTR	chr5:131759965-131760475	3						TRUE	5	131787936	rs564077745;rs55864055;rs186358402	19;16;1	19	16;1	0.000399;0.122404;0.000399	1.27204e-05	1.27204e-05	0.854663	-1.17005	Apple down vs PCOS	-0.130001
677664	cg21075069	37	17	57433025	GCTCTTTCTTATACATCCTTGGGCATGGCCTATATCTGCTTTACATCTCG	R	YPEL2	YPEL2		NM_001005404	Body	Body																	chr17:57432725-57433035	3							17	54787807	rs151168721;rs140097832	16;1	16	1	0.001597;0.000399	1.32573e-06	1.32573e-06	0.854871	-1.16977	Apple down vs PCOS	-0.127162
410512	cg12312899	37	1	61646988	CGCCATGCCAAATTAGAGCTTACAGACAGTAATGTACATTGTTGTGCAAT	F	NFIA;NFIA;NFIA;NFIA	NFIA	NFIA;NFIA;NFIA	NM_001145511;NM_001145512;NM_001134673;NM_005595	Body;Body;Body;Body	Body	Body;Body;Body													NFIA;NFIA	ENST00000476646.1;ENST00000479364.1	5'UTR;5'UTR					chr1:61646606-61648145	6			1	61419576						1.36163e-05	1.36163e-05	0.855442	-1.16899	Apple down vs PCOS	-0.136186
251950	cg07398884	37	11	71703325	CGGCTGTGGGTTAAATCAAGGAATAAGAGTTCACAAAGTAAAAATTGTAA	R	RNF121;RNF121;RNF121;RNF121	RNF121	RNF121;RNF121;RNF121	NR_024147;NR_024148;NM_001300926;NM_018320	Body;Body;Body;Body	Body	Body;Body;Body										RNF121	ENST00000490867.1	5'UTR	RNF121;RNF121;RNF121	ENST00000530655.1;ENST00000490867.1;ENST00000526549.1	3'UTR;5'UTR;3'UTR					chr11:71702414-71703785	6			11	71380973	rs553840290;rs79450267;rs539570224;rs190166378	47;36;7;2	47	36;7;2	0.000200;0.017772;0.000200;0.000399	6.00872e-06	6.00872e-06	0.85621	-1.16794	Apple down vs PCOS	-0.131924
757519	cg23976006	37	12	116456067	CGCACCTCGTTGTAAAACCTGGCTATATCGTTTACAAGGTGAGTGACCTT	R	MED13L	MED13L		NM_015335	Body	Body																					chr12:116456052-116456493	3			12	114940450	rs77950912;rs555704471;rs545899290	40;9;1	40	9;1	0.000998;0.000200;0.005990	2.16079e-05	2.16079e-05	0.856664	-1.16732	Apple down vs PCOS	-0.133885
398739	cg11937778	37	11	124960237	CGCACCAATCAACGACCTGTCAAAACAGGCCACTCGGCTCTACCAATAAG	F	SLC37A2;SLC37A2	SLC37A2	SLC37A2	NM_001145290;NM_198277	3'UTR;3'UTR	3'UTR	3'UTR							11:124465410-124465807																TRUE	11	124465447	rs192931437;rs575689899;rs184940571;rs7116152;rs1142924	3;14;18;37;47	3	14;18;37;47	0.004193;0.000200;0.000200;0.168131;0.207668	1.21469e-05	1.21469e-05	0.856707	-1.16726	Apple down vs PCOS	-0.126669
637877	cg19631965	37	3	195114988	CGCAAACAAAATGTTTGTTGAGCCAAGGGAGAAACTCACTAAGTACGCTA	F	ACAP2	ACAP2		NM_012287	Body	Body														ACAP2;ACAP2;ACAP2;ACAP2	ENST00000480906.1;ENST00000481463.1;ENST00000447662.1;ENST00000439666.1	3'UTR;3'UTR;3'UTR;5'UTR	chr3:195114840-195115035	3							3	196596277	rs147361355;rs529164713	0;45	0	45	0.000200;0.000599	1.20294e-05	1.20294e-05	0.857983	-1.16552	Apple down vs PCOS	-0.133972
718762	cg22599449	37	19	52091761	CGGAGTATATTTCATTTATGAATATGCTGATGCACTAGGAATTCATTGCT	R	ZNF175	ZNF175		NM_007147	3'UTR	3'UTR											ZNF175	ENST00000262259.2	3'UTR	ZNF175	ENST00000262259.2	3'UTR					chr19:52089421-52092451	6		TRUE	19	56783573						3.00792e-05	3.00792e-05	0.859116	-1.16399	Apple down vs PCOS	-0.125985
54706	cg01559848	37	2	10884295	TCCTAGACAAATTCTAAAAAAGCTGTATTGTTTCCTTCGAGACAGGGTCG	F	ATP6V1C2;ATP6V1C2	ATP6V1C2	ATP6V1C2	NM_001039362;NM_144583	Body;Body	Body	Body										U7	ENST00000459479.1	TSS200	U7	ENST00000459479.1	TSS200									2	10801746	rs567950374	12	12		0.0002	3.47364e-08	3.47364e-08	0.859186	-1.16389	Apple down vs PCOS	-0.125595
800801	cg25504557	37	14	65822691	TCTTCACTGACCTCCTAGCTCCCCAGTTAGCTAAGGCTTTGTGTTTAGCG	F																							chr14:65822580-65822790	3							14	64892444	rs149435915;rs544576840	1;50	1	50	0.002796;0.000200	6.55496e-06	6.55496e-06	0.860932	-1.16153	Apple down vs PCOS	-0.130096
370758	cg11052961	37	11	93454102	CACCTGGCCCTGGTGTTTTCTTTATTGTCTCTTTTATATGCATGTTTTCG	R	CEP295;SCARNA9	CEP295	SCARNA9	NM_033395;NR_002569	Body;TSS1500	Body	TSS1500										KIAA1731;SCARNA9;snoU2_19;snoU2-30	ENST00000525446.1;ENST00000530422.1;ENST00000364329.1;ENST00000362805.1	5'UTR;TSS1500;TSS1500;TSS1500	KIAA1731;SCARNA9;snoU2_19;snoU2-30	ENST00000525446.1;ENST00000530422.1;ENST00000364329.1;ENST00000362805.1	5'UTR;TSS1500;TSS1500;TSS1500									11	93093750	rs376150589;rs557412733;rs111524157;rs148382521	16;11;9;1	16	11;9;1	0.000599;0.001997;0.000799;0.000399	2.62845e-06	2.62845e-06	0.861962	-1.16014	Apple down vs PCOS	-0.128282
135969	cg03947013	37	3	122817903	TGATATTCATTGTCTGCACTGCACAATTAGTGTGTGCACACATGCTTGCG	R	PDIA5;PDIA5	PDIA5	PDIA5	NR_028444;NM_006810	Body;Body	Body	Body						TRUE							PDIA5;PDIA5	ENST00000484644.1;ENST00000495004.1	5'UTR;5'UTR	chr3:122817885-122818130	3							3	124300593	rs540959945;rs112368205	2;1	2	1	0.000200;0.500000	9.49277e-06	9.49277e-06	0.862176	-1.15986	Apple down vs PCOS	-0.121889
589914	cg17903539	37	3	192640945	CGCCCGGCCTTAGGCCATTGAAATATTAGCGAGGTCCCCAGAACAATATA	F													TRUE																	TRUE	3	194123639	rs185486933	35	35		0	3.95013e-06	3.95013e-06	0.863416	-1.15819	Apple down vs PCOS	-0.126083
583397	cg17680968	37	4	152826054	CGGCAAGCAGCCAGACCTCAGTTTGGTTAAACCTGGTCATTGTGTGTCAA	R																									chr4:152825995-152827237	6					4	153045504	rs149460404;rs499797;rs540801815;rs559014217	44;24;21;2	44	24;21;2	0.001398;0.142772;0.000200;0.000200	2.46329e-05	2.46329e-05	0.863882	-1.15757	Apple down vs PCOS	-0.120472
469361	cg14118424	37	5	110445104	CGTGACAAAGTGGTATGTCAAACTTTATGTTGCTTTGCTTAGTTAAATAA	F	WDR36	WDR36		NM_139281	Body	Body							TRUE																	TRUE	5	110473003	rs567352451;rs186999996;rs550314644;rs192345196	0;1;7;22	0	1;7;22	0.000200;0.000599;0.000200;0.000200	4.54211e-06	4.54211e-06	0.864213	-1.15712	Apple down vs PCOS	-0.12102
804145	cg25623919	37	6	1787207	CGCGTACCCACAGCCAAGGGCCCATCAGCAAGCTCAGCCCCGCAGCCACT	F	GMDS;GMDS	GMDS	GMDS	NM_001253846;NM_001500	Body;Body	Body	Body													GMDS;GMDS	ENST00000380805.2;ENST00000531690.1	3'UTR;3'UTR	chr6:1786825-1787395	3							6	1732206	rs181722895;rs549301593;rs576821712;rs13218987	0;40;41;50	0	40;41;50	0.001997;0.000200;0.000200;0.004739	1.77706e-05	1.77706e-05	0.864714	-1.15645	Apple down vs PCOS	-0.124971
232527	cg06831408	37	10	131326938	CGGCCACTCCGCCACCACGGTTCTCCATGGCTAGTCTCCACACGGCAGGT	R	MGMT	MGMT		NM_002412	Body	Body														MGMT;MGMT	ENST00000482653.1;ENST00000482547.1	5'UTR;5'UTR	chr10:131326685-131327095	3							10	131216928	rs190621208;rs2027136;rs182291814;rs184736158;rs372668883;rs530119383;rs143413547	36;33;19;18;11;10;1	36	33;19;18;11;10;1	0.001797;0.299920;0.007188;0.000200;0.001198;0.000200;0.007188	1.2408e-05	1.2408e-05	0.865111	-1.15592	Apple down vs PCOS	-0.123606
266072	cg07829181	37	16	85968550	TGGCCGAGAGCTTGCGCTTTGCTGCCATGTGAACGTGAACTAGTCATTCG	R														16:84525718-84526081											chr16:85968480-85971272	6	chr16:85968171-85971244	6		TRUE	16	84526051	rs192470211;rs184971002;rs188956633	36;17;2	36	17;2	0.000399;0.000200;0.000599	1.85336e-05	1.85336e-05	0.865286	-1.15569	Apple down vs PCOS	-0.119648
250986	cg07371373	37	1	225821245	CGCAGGACTTAGATCTGAATTTCAGCTGTCATTTATCTACTGTATGACTC	F	ENAH;ENAH	ENAH	ENAH	NM_001008493;NM_018212	Body;Body	Body	Body						TRUE																	TRUE	1	223887868	rs554852623;rs146234996	0;15	0	15	0.000200;0.000200	8.59617e-06	8.59617e-06	0.865369	-1.15558	Apple down vs PCOS	-0.124644
677661	cg21074943	37	10	63628108	CTCAAAGTTTGTGAGTGCACTAATACACACTCTGTATCTAGCTGCTCTCG	R																											chr10:63627169-63628565	6			10	63298114						1.94039e-05	1.94039e-05	0.865958	-1.15479	Apple down vs PCOS	-0.103161
547591	cg16540738	37	17	5489116	ATCGGGAGGCTCTGAGCACTCCGTGAAGGACCGTGAGACTCCATGTAGCG	R	NLRP1;NLRP1;NLRP1;NLRP1;NLRP1	NLRP1	NLRP1;NLRP1;NLRP1;NLRP1	NM_001033053;NM_033007;NM_033006;NM_033004;NM_014922	TSS1500;TSS1500;TSS1500;TSS1500;TSS1500	TSS1500	TSS1500;TSS1500;TSS1500;TSS1500										NLRP1;NLRP1;NLRP1	ENST00000269280.4;ENST00000345221.3;ENST00000262467.5	TSS1500;TSS1500;TSS1500	NLRP1;NLRP1;NLRP1;NLRP1;NLRP1;NLRP1;NLRP1	ENST00000269280.4;ENST00000571451.1;ENST00000544378.2;ENST00000345221.3;ENST00000262467.5;ENST00000576905.1;ENST00000572143.1	TSS1500;TSS1500;TSS1500;TSS1500;TSS1500;5'UTR;3'UTR					chr17:5489108-5490073	4			17	5429840	rs114866231;rs116190505;rs146450529;rs140951529	28;27;18;1	28	27;18;1	0.010184;0.000399;0.001997;0.002396	2.74519e-05	2.74519e-05	0.866146	-1.15454	Apple down vs PCOS	-0.123968
844062	cg27020349	37	6	144643175	CGGGCGTGAGCACCCGGCTGCCCATACTCTTAATCACTACCCTGGAGTAG	F	UTRN	UTRN		NM_007124	Body	Body							TRUE				RP1-91J24.3	ENST00000431309.1	3'UTR	RP1-91J24.3	ENST00000431309.1	3'UTR								TRUE	6	144684868	rs6911171	1	1		0.191494	1.74486e-05	1.74486e-05	0.866572	-1.15397	Apple down vs PCOS	-0.126548
158946	cg04626413	37	12	40364819	CTCAGAATCAAATATGCAACAAATCTTTACCAAGTGTTTAAGCCTTTACG	R	SLC2A13	SLC2A13		NM_052885	Body	Body																								TRUE	12	38651086						1.41265e-06	1.41265e-06	0.866697	-1.15381	Apple down vs PCOS	-0.120565
40039	cg01130040	37	1	26225987	CGCCCATGTAGGGCAAATAGGAGCAAGTGCAAGTATAGTTGAATACAACA	R	STMN1	STMN1		NM_001145454	Body	Body							TRUE														chr1:26223821-26228398	6			1	26098574	rs139587528	14	14		0.002596	3.53329e-06	3.53329e-06	0.866763	-1.15372	Apple down vs PCOS	-0.120982
422344	cg12693099	37	3	156233448	CGGGTACTATACATTTGTGCAGATAGAACTAATGCCTTCAGAGACAGGGG	F	KCNAB1;KCNAB1;KCNAB1	KCNAB1	KCNAB1;KCNAB1	NM_003471;NM_172159;NM_172160	Body;Body;Body	Body	Body;Body						TRUE				KCNAB1	ENST00000497291.1	5'UTR	KCNAB1	ENST00000497291.1	5'UTR								TRUE	3	157716142	rs556566429	0	0		0.0002	1.37496e-05	1.37496e-05	0.867424	-1.15284	Apple down vs PCOS	-0.119144
847847	cg27146741	37	12	81653524	AGTCCCAGACTGGGAAATCTCATTCTACTCCTCTGTGGTGTACCTCCACG	R	PPFIA2	PPFIA2		NM_003625	3'UTR	3'UTR											PPFIA2;PPFIA2;PPFIA2;PPFIA2	ENST00000549396.1;ENST00000541017.1;ENST00000407050.4;ENST00000545296.2	3'UTR;3'UTR;3'UTR;3'UTR	PPFIA2;PPFIA2;PPFIA2;PPFIA2;PPFIA2;PPFIA2;PPFIA2	ENST00000549396.1;ENST00000550584.1;ENST00000541017.1;ENST00000550359.1;ENST00000407050.4;ENST00000551461.1;ENST00000545296.2	3'UTR;3'UTR;3'UTR;3'UTR;3'UTR;3'UTR;3'UTR								TRUE	12	80177655	rs564494296;rs528664930	38;1	38	1	0.000200;0.000200	2.14784e-05	2.14784e-05	0.868653	-1.15121	Apple down vs PCOS	-0.114091
593470	cg18031557	37	11	120706637	CTCTTCTGATGTAGCAGTTCTCAACTGTGGAGTGATGCCACACTGATGCG	R	GRIK4;GRIK4;GRIK4	GRIK4	GRIK4;GRIK4	NM_001282473;NM_001282470;NM_014619	Body;Body;Body	Body	Body;Body								11:120706566-120706890	Unclassified_Cell_type_specific				GRIK4;GRIK4	ENST00000533291.1;ENST00000527732.1	5'UTR;5'UTR	chr11:120706565-120706875	3							11	120211847	rs540882061;rs148736371	37;25	37	25	0.001398;0.001997	1.68057e-05	1.68057e-05	0.869706	-1.14981	Apple down vs PCOS	-0.117132
531208	cg16029900	37	7	151203110	CGGAATGTTTCATATTTTGATAAAGGCAGAGGTTACATAGGTGCATAAAT	F	RHEB	RHEB		NM_005614	Body	Body							TRUE				RHEB;RHEB	ENST00000472642.1;ENST00000496004.1	5'UTR;5'UTR	RHEB;RHEB;RHEB	ENST00000470370.1;ENST00000472642.1;ENST00000496004.1	5'UTR;5'UTR;5'UTR	chr7:151202965-151203170	3							7	150834043	rs570984835;rs539631146;rs556480995	0;32;37	0	32;37	0.000399;0.000200;0.000200	1.13592e-05	1.13592e-05	0.869812	-1.14967	Apple down vs PCOS	-0.121293
600570	cg18276442	37	8	81911441	CGGATGAGTGTCTGTTGGAAACACATGGGGAATCACCTACCCAGATATTT	F	PAG1	PAG1		NM_018440	5'UTR	5'UTR									8:81909888-81911673	Unclassified	PAG1	ENST00000220597.3	5'UTR	PAG1	ENST00000220597.3	5'UTR	chr8:81911365-81911670	3							8	82073996	rs13439123;rs562446861;rs564189678	0;5;24	0	5;24	0.000200;0.000200;0.000799	8.70937e-06	8.70937e-06	0.870971	-1.14814	Apple down vs PCOS	-0.110928
159964	cg04659709	37	1	44356576	CGGATATTGTTGAGCATGTTCATCTGTCCCGTATACGTCTGTTACCCAGG	R	ST3GAL3;ST3GAL3;ST3GAL3;ST3GAL3;ST3GAL3;ST3GAL3;ST3GAL3;ST3GAL3;ST3GAL3;ST3GAL3;ST3GAL3;ST3GAL3;ST3GAL3;ST3GAL3;ST3GAL3;ST3GAL3;ST3GAL3;ST3GAL3;ST3GAL3;ST3GAL3;ST3GAL3;ST3GAL3;ST3GAL3;ST3GAL3;ST3GAL3	ST3GAL3	ST3GAL3;ST3GAL3;ST3GAL3;ST3GAL3;ST3GAL3;ST3GAL3;ST3GAL3;ST3GAL3;ST3GAL3;ST3GAL3;ST3GAL3;ST3GAL3;ST3GAL3;ST3GAL3;ST3GAL3;ST3GAL3;ST3GAL3;ST3GAL3;ST3GAL3;ST3GAL3;ST3GAL3;ST3GAL3;ST3GAL3;ST3GAL3	NR_073019;NR_073017;NR_073018;NR_073023;NR_073016;NR_073020;NR_073021;NM_001270465;NM_001270463;NM_001270464;NM_001270466;NM_174967;NM_174965;NM_174970;NM_174968;NM_174966;NM_174964;NM_174963;NM_006279;NM_001270459;NM_001270460;NM_001270461;NM_001270462;NM_174971;NM_174969	Body;Body;Body;Body;Body;Body;Body;Body;Body;Body;Body;Body;Body;Body;Body;Body;Body;Body;Body;Body;Body;Body;Body;Body;Body	Body	Body;Body;Body;Body;Body;Body;Body;Body;Body;Body;Body;Body;Body;Body;Body;Body;Body;Body;Body;Body;Body;Body;Body;Body										ST3GAL3	ENST00000461375.1	5'UTR	ST3GAL3;ST3GAL3;ST3GAL3;ST3GAL3	ENST00000489897.1;ENST00000530154.1;ENST00000533997.1;ENST00000461375.1	3'UTR;3'UTR;3'UTR;5'UTR	chr1:44356560-44356835	3							1	44129163	rs112248328	2	2		0.004393	2.88508e-05	2.88508e-05	0.871462	-1.1475	Apple down vs PCOS	-0.115383
627650	cg19261475	37	5	31468931	CGGCTCAGTTGCTTTGGAGGCTAAGGCTGTTAAAACTGATTCACACAGAG	F	DROSHA;DROSHA	DROSHA	DROSHA	NM_001100412;NM_013235	Body;Body	Body	Body													DROSHA;DROSHA;DROSHA;DROSHA;DROSHA	ENST00000511803.1;ENST00000509608.1;ENST00000505601.1;ENST00000512124.2;ENST00000510375.1	3'UTR;TSS1500;TSS1500;3'UTR;3'UTR			chr5:31468720-31469093	3					5	31504688						1.51565e-06	1.51565e-06	0.873135	-1.1453	Apple down vs PCOS	-0.112677
617325	cg18872705	37	6	130895949	TTTTTCAGCCTACCTTACAGTTGCAGTGTGGTCTTGTGACTTAGTTCCCG	R																	Y_RNA	ENST00000365568.1	TSS1500	Y_RNA	ENST00000365568.1	TSS1500									6	130937642	rs55642277	38	38		0.01218	5.84508e-06	5.84508e-06	0.873823	-1.1444	Apple down vs PCOS	-0.115555
656764	cg20308611	37	9	6827762	CCTAAATTTCACATCCAAGGCAAAGATGTCATCCTAGACAGGTTTTGACG	R	KDM4C;KDM4C;KDM4C;KDM4C;KDM4C;KDM4C	KDM4C	KDM4C;KDM4C;KDM4C;KDM4C;KDM4C	NM_001146696;NM_001304340;NR_130707;NM_001146695;NM_001304339;NM_015061	Body;5'UTR;Body;Body;Body;Body	Body	5'UTR;Body;Body;Body;Body								9:6826984-6828087	Unclassified	KDM4C;KDM4C;KDM4C	ENST00000442236.2;ENST00000489243.1;ENST00000536108.1	5'UTR;5'UTR;5'UTR	KDM4C;KDM4C;KDM4C	ENST00000442236.2;ENST00000489243.1;ENST00000536108.1	5'UTR;5'UTR;5'UTR			chr9:6827296-6828034	6	chr9:6827025-6828083	6			9	6817762	rs377556494;rs563464673;rs575544832	39;34;2	39	34;2	0.000200;0.000599;0.000200	1.26575e-05	1.26575e-05	0.874553	-1.14344	Apple down vs PCOS	-0.114891
164695	cg04800883	37	8	17830004	CGCCAGTTTGATGAAGAATCACTGGAAAGCTTTAGCAGTATGCCTGATCC	F	PCM1	PCM1		NM_006197	Body	Body											PCM1;PCM1	ENST00000327578.8;ENST00000325126.7	TSS200;3'UTR	PCM1;PCM1;PCM1;PCM1	ENST00000523540.1;ENST00000522275.1;ENST00000522998.1;ENST00000325126.7	5'UTR;TSS200;TSS200;3'UTR									8	17874284	rs17514547;rs201404424;rs138011703	1;8;17	1	8;17	0.010184;0.000200;0.000200	7.75667e-07	7.75667e-07	0.874662	-1.1433	Apple down vs PCOS	-0.1174
486304	cg14597213	37	1	110550130	CGGGCAGCCTAGGCACAAGCAGCTAATATAAACAAATTGGAAACTGATTT	R	AHCYL1;AHCYL1;AHCYL1;AHCYL1;AHCYL1	AHCYL1	AHCYL1;AHCYL1;AHCYL1;AHCYL1	NM_001242674;NM_001242676;NM_001242675;NM_001242673;NM_006621	5'UTR;5'UTR;5'UTR;5'UTR;Body	5'UTR	5'UTR;5'UTR;5'UTR;Body										AHCYL1;AHCYL1;AHCYL1	ENST00000359172.3;ENST00000393614.4;ENST00000475081.1	5'UTR;5'UTR;5'UTR	AHCYL1;AHCYL1;AHCYL1	ENST00000359172.3;ENST00000393614.4;ENST00000475081.1	5'UTR;5'UTR;5'UTR	chr1:110550100-110550375	3							1	110351653	rs571795913	1	1		0.000599	2.65496e-05	2.65496e-05	0.874935	-1.14294	Apple down vs PCOS	-0.115778
177814	cg05184564	37	12	25091669	GGGGTTGTGTACAAGTGCTCTTACCCCCATGTTCATCAGGTCTTCTTTCG	R	BCAT1;BCAT1;BCAT1	BCAT1	BCAT1;BCAT1	NM_001178092;NM_001178091;NM_005504	Body;Body;Body	Body	Body;Body						TRUE														chr12:25086016-25092135	6			12	24982936	rs574950053;rs192807595	27;22	27	22	0.001198;0.000200	1.03432e-06	1.03432e-06	0.875051	-1.14279	Apple down vs PCOS	-0.116643
746463	cg23587257	37	6	76592549	GTGCACAATTACCAACCACAATAATATGTGTTTATGCATTTCACCTTTCG	F	MYO6;MYO6	MYO6	MYO6	NM_004999;NM_001300899	Body;Body	Body	Body																chr6:76592520-76592795	3							6	76649269	rs528643506;rs540843572;rs114697075	0;25;26	0	25;26	0.000998;0.000200;0.000200	5.35532e-06	5.35532e-06	0.875291	-1.14248	Apple down vs PCOS	-0.100507
818374	cg26143829	37	12	51408356	CGGCCCCAAGTTTTATTCTGTAGGCACTGTAATGAAACATGTAGTTTGTT	R	SLC11A2;SLC11A2;SLC11A2;SLC11A2;SLC11A2;SLC11A2;SLC11A2;SLC11A2	SLC11A2	SLC11A2;SLC11A2;SLC11A2;SLC11A2;SLC11A2;SLC11A2;SLC11A2	NM_001174125;NM_001174129;NM_000617;NM_001174128;NM_001174126;NM_001174127;NR_033422;NR_033421	Body;5'UTR;5'UTR;5'UTR;5'UTR;5'UTR;Body;Body	Body	5'UTR;5'UTR;5'UTR;5'UTR;5'UTR;Body;Body										U6;SLC11A2;SLC11A2;SLC11A2;SLC11A2;SLC11A2	ENST00000384103.1;ENST00000546743.1;ENST00000541174.2;ENST00000547198.1;ENST00000262051.7;ENST00000262052.5	TSS1500;5'UTR;5'UTR;5'UTR;5'UTR;5'UTR	U6;SLC11A2;SLC11A2;SLC11A2;SLC11A2;SLC11A2;SLC11A2;SLC11A2;SLC11A2;SLC11A2;SLC11A2;SLC11A2;SLC11A2;SLC11A2	ENST00000384103.1;ENST00000547732.1;ENST00000547579.1;ENST00000546743.1;ENST00000550995.1;ENST00000550329.1;ENST00000550714.1;ENST00000548150.1;ENST00000541174.2;ENST00000547198.1;ENST00000262051.7;ENST00000546636.1;ENST00000262052.5;ENST00000547510.1	TSS1500;5'UTR;5'UTR;5'UTR;3'UTR;3'UTR;5'UTR;5'UTR;5'UTR;5'UTR;5'UTR;5'UTR;5'UTR;5'UTR									12	49694623						6.55056e-06	6.55056e-06	0.875315	-1.14245	Apple down vs PCOS	-0.114913
402370	cg12053296	37	6	31746808	CAAGCCAAGCGAGTTGAGGCCCAGCGGCAGGCCCAGCGTCTGCGGGAACG	F	VARS	VARS		NM_006295	Body	Body								6:31854774-31855249			Y_RNA	ENST00000364685.1	TSS200	VARS;Y_RNA	ENST00000470953.1;ENST00000364685.1	TSS1500;TSS200	chr6:31746725-31746955	3						TRUE	6	31854787	rs368075745;rs181542871;rs185850545	12;13;49	12	13;49	0.000599;0.002596;0.000200	1.88445e-07	1.88445e-07	0.876762	-1.14056	Apple down vs PCOS	-0.118011
721945	cg22713165	37	8	129867855	GCATAAATTTACTAACAAACTATCAAAACCTCTACTGTTTGGCATTTTCG	R																									chr8:129867523-129868363	3					8	129937037	rs542636084	1	1		0.0002	1.54263e-06	1.54263e-06	0.877436	-1.13968	Apple down vs PCOS	-0.113635
622444	cg19067392	37	12	131291630	AGGCATGGCCCTCAGATACGAATGTAGTTTTCCTGTGTTGTTAGCATTCG	F	STX2;STX2	STX2	STX2	NM_001980;NM_194356	Body;Body	Body	Body							12:129857494-129857584			STX2	ENST00000261653.6	ExonBnd	STX2;STX2	ENST00000344271.5;ENST00000261653.6	3'UTR;ExonBnd								TRUE	12	129857583	rs149949451;rs546189903;rs562995516	1;13;31	1	13;31	0.000399;0.000200;0.000200	3.14096e-05	3.14096e-05	0.878962	-1.13771	Apple down vs PCOS	-0.109066
803525	cg25601885	37	6	24742069	CATAAAATAAAATTTAAAATTGCAGCCCCAGTGAAATATGGCGGCTCACG	R																	RP3-369A17.4	ENST00000453179.1	TSS1500	RP3-369A17.4	ENST00000453179.1	TSS1500									6	24850048	rs138766102	28	28		0.000399	2.47869e-05	2.47869e-05	0.879707	-1.13674	Apple down vs PCOS	-0.106749
326112	cg09661367	37	1	40029685	CGCAACACATTGCACAGGGGGCCACTACTACTTTCGAGGATGAGCCAAAG	F	PABPC4;PABPC4;PABPC4;LOC101929516	PABPC4	PABPC4;PABPC4;LOC101929516	NM_001135654;NM_001135653;NM_003819;NR_125979	Body;Body;Body;TSS1500	Body	Body;Body;TSS1500										RP11-15J6.1	ENST00000415255.1	TSS1500	PABPC4;PABPC4;PABPC4;PABPC4;PABPC4;PABPC4;PABPC4;RP11-15J6.1;PABPC4;PABPC4	ENST00000492468.1;ENST00000468476.1;ENST00000492468.1;ENST00000468476.1;ENST00000484555.1;ENST00000525045.1;ENST00000477556.1;ENST00000415255.1;ENST00000461578.1;ENST00000484555.1	3'UTR;3'UTR;1stExon;1stExon;3'UTR;3'UTR;3'UTR;TSS1500;3'UTR;1stExon	chr1:40029445-40029895	3							1	39802272	rs536410960;rs556106728;rs188446781	0;1;28	0	1;28	0.001198;0.000200;0.000399	1.092e-05	1.092e-05	0.880051	-1.1363	Apple down vs PCOS	-0.113988
356578	cg10599026	37	8	59906690	CGGAACGACTGGCAAAGAAAGAAGGCTATTTCCAGTTGTCCACTCTTGCA	R	TOX	TOX		NM_014729	Body	Body											RP11-328K2.1;TOX	ENST00000518011.1;ENST00000456290.2	TSS1500;5'UTR	RP11-328K2.1;TOX	ENST00000518011.1;ENST00000456290.2	TSS1500;5'UTR									8	60069244	rs540023684;rs543743093	26;6	26	6	0.000200;0.000799	1.83525e-05	1.83525e-05	0.881095	-1.13495	Apple down vs PCOS	-0.106283
209086	cg06124883	37	1	15525193	GTCGGCAGGGTGGCTGAGTTTTGCCAGTTGGCCAGGTGGGGTGGCTCACG	F	TMEM51;TMEM51;TMEM51;TMEM51	TMEM51	TMEM51;TMEM51;TMEM51	NM_001136218;NM_018022;NM_001136216;NM_001136217	5'UTR;5'UTR;5'UTR;5'UTR	5'UTR	5'UTR;5'UTR;5'UTR						TRUE				TMEM51;TMEM51;TMEM51;TMEM51	ENST00000428417.1;ENST00000376014.3;ENST00000434578.1;ENST00000303840.4	5'UTR;5'UTR;5'UTR;5'UTR	TMEM51;TMEM51;TMEM51;TMEM51;TMEM51	ENST00000428417.1;ENST00000376014.3;ENST00000451326.1;ENST00000434578.1;ENST00000303840.4	5'UTR;5'UTR;5'UTR;5'UTR;5'UTR								TRUE	1	15397780	rs139852777;rs7528237;rs145372299;rs565221626	1;36;46;47	1	36;46;47	0.000399;0.189696;0.000799;0.000599	1.0378e-05	1.0378e-05	0.88221	-1.13352	Apple down vs PCOS	-0.100635
468105	cg14082278	37	3	169866910	CGGCAAGCCAAGCTCAAATGTATCTCCGAGCTCAAATGGTAAGATATGAG	R	PHC3;PHC3	PHC3	PHC3	NM_001308116;NM_024947	Body;Body	Body	Body										U6	ENST00000362666.1	TSS1500	U6	ENST00000362666.1	TSS1500									3	171349604						6.00798e-06	6.00798e-06	0.882564	-1.13306	Apple down vs PCOS	-0.106862
499015	cg14995062	37	11	102826570	CGCCACGTAAGCATGTTTACCTTCAAGTGACTGGGAAGTGGAAACCTATC	R	MMP13	MMP13		NM_002427	TSS200	TSS200											MMP13;MMP13	ENST00000546012.1;ENST00000260302.3	TSS200;TSS200	MMP13;MMP13	ENST00000546012.1;ENST00000260302.3	TSS200;TSS200	chr11:102826380-102826670	3						TRUE	11	102331780	rs560619602;rs577493055;rs2252070;rs563037564	38;35;33;7	38	35;33;7	0.000200;0.000200;0.182009;0.000200	1.51711e-05	1.51711e-05	0.883266	-1.13216	Apple down vs PCOS	-0.105075
227019	cg06675904	37	10	114456883	CTGCAAGTTTGTGTTTCAATTCCACTTCTCACACAGTACTAATTAATACG	F	VTI1A	VTI1A		NM_145206	Body	Body							TRUE				RP11-25C19.1	ENST00000420207.1	5'UTR	RP11-25C19.1	ENST00000420207.1	5'UTR								TRUE	10	114446873	rs184059157;rs552919744	1;40	1	40	0.000200;0.000200	2.52824e-05	2.52824e-05	0.883584	-1.13175	Apple down vs PCOS	-0.110121
299441	cg08846455	37	1	219585401	CCATCTCATTCTAGCCTGCCTGACAGAGTGACAGCTTGTCTCTTAAAACG	F																	RP11-392O17.1	ENST00000441790.1	TSS200	RP11-392O17.1	ENST00000441790.1	TSS200									1	217652024	rs146875628;rs1531085;rs183784253;rs147968814	1;31;32;50	1	31;32;50	0.002596;0.500000;0.000399;0.000200	1.72272e-06	1.72272e-06	0.883684	-1.13163	Apple down vs PCOS	-0.1044
499093	cg14997480	37	6	3105648	CGCCGTCATGAATCTGTATCTCAAAGTAACACACAGAAAACAAGTACGAG	R	RIPK1	RIPK1		NM_003804	Body	Body											RIPK1;RIPK1	ENST00000453483.1;ENST00000479389.1	TSS200;5'UTR	RIPK1;RIPK1;RIPK1	ENST00000453483.1;ENST00000490396.1;ENST00000479389.1	TSS200;5'UTR;5'UTR									6	3050647	rs550788023;rs567018167;rs17513513;rs112996537;rs572705754	48;47;25;10;2	48	47;25;10;2	0.000200;0.000200;0.001997;0.004593;0.000200	2.53521e-05	2.53521e-05	0.883742	-1.13155	Apple down vs PCOS	-0.104305
312934	cg09257474	37	4	123693755	TGTTTTTGCCTTGGCATACTGCTGGGAGGTCCAAGATGGCCTCCAGCACG	R																							chr4:123693480-123693795	3							4	123913205	rs142903866	48	48		0.00639	1.49559e-05	1.49559e-05	0.883858	-1.1314	Apple down vs PCOS	-0.105309
338220	cg10039857	37	17	30552311	AACATGACATTTTTTCAGTCAGTTGTGGTAGGCCAGCCTTGAAGCCATCG	R	RHOT1;RHOT1;RHOT1	RHOT1	RHOT1;RHOT1	NM_018307;NM_001033566;NM_001033568	3'UTR;3'UTR;3'UTR	3'UTR	3'UTR;3'UTR										RHOT1	ENST00000354266.2	3'UTR	RHOT1	ENST00000394692.1	3'UTR								TRUE	17	27576424	rs180926692;rs147312326	2;1	2	1	0.007987;0.000200	2.27486e-05	2.27486e-05	0.884303	-1.13083	Apple down vs PCOS	-0.105284
620612	cg19000782	37	6	36838239	GTTCTATACATGTTCAGTACAGATGCTTCCCCCCAAGATGTTTTCAGTCG	F	C6orf89;PPIL1	C6orf89	PPIL1	NM_001286636;NM_016059	TSS1500;Body	TSS1500	Body										C6orf89;PI16	ENST00000510325.2;ENST00000536757.1	TSS1500;5'UTR	C6orf89;PI16	ENST00000510325.2;ENST00000536757.1	TSS1500;5'UTR									6	36946217	rs73418166;rs146403351	17;44	17	44	0.013778;0.002396	2.20581e-05	2.20581e-05	0.884775	-1.13023	Apple down vs PCOS	-0.1068
780550	cg24785250	37	19	38231700	TCAGTTCCAGGACCTCCTGCAGATACCAAAACCCAACCCAGATACCGACG	R	ZNF573;ZNF573;ZNF573;ZNF573;ZNF573	ZNF573	ZNF573;ZNF573;ZNF573;ZNF573	NM_152360;NM_001172692;NM_001172689;NM_001172691;NM_001172690	Body;Body;Body;Body;Body	Body	Body;Body;Body;Body										ZNF573;ZNF573	ENST00000427026.1;ENST00000489148.1	TSS200;3'UTR	ZNF573;ZNF573	ENST00000427026.1;ENST00000489148.1	TSS200;3'UTR									19	42923540						3.02145e-05	3.02145e-05	0.884813	-1.13018	Apple down vs PCOS	-0.100527
442076	cg13336539	37	8	110310285	CGGAGAAAGCTAAATTAGGTGCTTTAGAAAGAAAAAATGGGTCACCAAAA	R	NUDCD1;NUDCD1	NUDCD1	NUDCD1	NM_001128211;NM_032869	Body;Body	Body	Body										RP11-122A21.2	ENST00000504175.2	TSS1500	RP11-122A21.2;NUDCD1;NUDCD1	ENST00000504175.2;ENST00000519607.1;ENST00000521439.1	TSS1500;3'UTR;3'UTR									8	110379461	rs552843709	46	46		0.000998	2.15794e-05	2.15794e-05	0.885654	-1.12911	Apple down vs PCOS	-0.107009
43520	cg01232019	37	9	102148799	CAAGGAGCCTAAAGCTGTAACACTGGCACAGTCTGTGGGTTTGCCCATCG	F																							chr9:102148065-102148815	3							9	101188620	rs149097433	43	43		0.001997	1.1593e-05	1.1593e-05	0.886489	-1.12805	Apple down vs PCOS	-0.101974
57658	cg01645921	37	7	158459298	CGGGCCACACACTGCTGAAGAAATAGAAGTAGACTTATTGGCTGGGCACA	F	NCAPG2;NCAPG2;NCAPG2;NCAPG2	NCAPG2	NCAPG2;NCAPG2;NCAPG2	NR_104054;NM_001281932;NM_017760;NM_001281933	Body;Body;Body;Body	Body	Body;Body;Body										NCAPG2	ENST00000541468.1	5'UTR	NCAPG2;NCAPG2;NCAPG2;NCAPG2;NCAPG2;NCAPG2;NCAPG2	ENST00000491792.1;ENST00000472591.1;ENST00000541468.1;ENST00000475918.1;ENST00000474940.1;ENST00000432615.1;ENST00000467785.1	3'UTR;3'UTR;5'UTR;TSS1500;TSS1500;3'UTR;3'UTR	chr7:158459125-158459315	3							7	158152059	rs182393386;rs565895333	1;45	1	45	0.000998;0.000399	2.71048e-06	2.71048e-06	0.886625	-1.12787	Apple down vs PCOS	-0.104284
313764	cg09282623	37	1	38354047	AGCATAAATCAGCATAAAATGCTTTCTCCTGTTATCTCCATAGTGATTCG	F	INPP5B;INPP5B	INPP5B	INPP5B	NM_001297434;NM_005540	Body;Body	Body	Body										INPP5B	ENST00000467066.1	TSS200	INPP5B	ENST00000467066.1	TSS200									1	38126634	rs201349318;rs368466664	0;10	0	10	0.000200;0.000200	3.77134e-06	3.77134e-06	0.886825	-1.12762	Apple down vs PCOS	-0.104287
409744	cg12289092	37	2	97009820	ACTTGAGTTAGTAAGTTCATCACATGCTTCAAAGCAGCCCTTGCAGTACG	R	NCAPH;NCAPH;NCAPH;NCAPH	NCAPH	NCAPH;NCAPH;NCAPH	NM_001281711;NM_001281710;NM_015341;NM_001281712	Body;Body;Body;Body	Body	Body;Body;Body								2:97009811-97010240	Unclassified				NCAPH	ENST00000477409.1	5'UTR	chr2:97009800-97010110	3							2	96373547	rs576396549;rs201638207	10;2	10	2	0.000200;0.000200	1.08982e-05	1.08982e-05	0.888164	-1.12592	Apple down vs PCOS	-0.10372
742524	cg23446129	37	12	95603736	GCTTAGGCAGGCTCATAGATACAGTACATCTTATAAAACCGGTCCCTTCG	R	FGD6	FGD6		NM_018351	Body	Body											FGD6	ENST00000550368.1	TSS1500	FGD6	ENST00000550368.1	TSS1500									12	94127867	rs537543841;rs549255699;rs567739609;rs534742152;rs368077081;rs571626620;rs140384705	31;26;23;15;11;2;1	31	26;23;15;11;2;1	0.000200;0.000200;0.000200;0.000000;0.000200;0.000200;0.000442	3.35845e-06	3.35845e-06	0.888659	-1.12529	Apple down vs PCOS	-0.101844
103271	cg02976266	37	11	18427090	CGGGTGCACCCAGTTTCCACCATGATTAAGGTAGGTCTATGTAGTGATAC	F	LDHA;LDHA;LDHA;LDHA;LDHA;LDHA	LDHA	LDHA;LDHA;LDHA;LDHA;LDHA	NR_028500;NM_001165414;NM_001165416;NM_005566;NM_001135239;NM_001165415	Body;Body;Body;Body;Body;Body	Body	Body;Body;Body;Body;Body										AC084117.3	ENST00000496975.2	TSS200	LDHA;LDHA;LDHA;LDHA;LDHA;AC084117.3	ENST00000537296.1;ENST00000375710.3;ENST00000545215.1;ENST00000538451.1;ENST00000541097.1;ENST00000496975.2	5'UTR;5'UTR;3'UTR;5'UTR;3'UTR;TSS200					chr11:18415248-18431465	6			11	18383666	rs187005834	5	5		0.0002	3.12772e-05	3.12772e-05	0.889284	-1.1245	Apple down vs PCOS	-0.100296
207976	cg06091342	37	11	9200610	TCTTCATCACACTGAACTTTGAGATCCTTATTGCTGCTGGGGTCTTCACG	R	DENND5A;DENND5A;DENND5A;DENND5A	DENND5A	DENND5A;DENND5A;DENND5A	NM_015213;NM_001243254;NM_015213;NM_001243254	ExonBnd;ExonBnd;Body;Body	ExonBnd	ExonBnd;Body;Body										DENND5A;DENND5A	ENST00000526523.1;ENST00000328194.3	TSS1500;ExonBnd	DENND5A;DENND5A;DENND5A;DENND5A	ENST00000526523.1;ENST00000527896.1;ENST00000530867.1;ENST00000328194.3	TSS1500;TSS200;TSS200;ExonBnd									11	9157186	rs140062756;rs182954474;rs557614928	27;25;1	27	25;1	0.000200;0.000200;0.000200	3.09193e-05	3.09193e-05	0.890087	-1.12349	Apple down vs PCOS	-0.100933
705828	cg22110012	37	2	67558421	TACACTCTTAATCCCTGGCAACCATAGATCTTTCCAAAACTATAGTTTCG	F																											chr2:67558401-67560668	5			2	67411925	rs112587584;rs182883009	0;16	0	16	0.000998;0.000599	2.81847e-05	2.81847e-05	0.89013	-1.12343	Apple down vs PCOS	-0.101527
71051	cg02039716	37	14	51311110	CGCCATATTTCTTATAGAAAACAGAGTTGCTCCTACAAAGGGAATACAGG	F																	snoU83B	ENST00000517136.1	TSS1500	snoU83B	ENST00000517136.1	TSS1500									14	50380860	rs539343184	19	19		0.000399	1.55661e-06	1.55661e-06	0.894184	-1.11834	Apple down vs PCOS	-0.100568
251151	cg07377151	37	2	27851474	CGGCTGGTCCAGCCCTGAACTGTTTAACCGCCTCGGCTACCGAATAAGCC	F	GPN1;GPN1;CCDC121;CCDC121;GPN1;GPN1;GPN1	GPN1	GPN1;CCDC121;CCDC121;GPN1;GPN1;GPN1	NM_007266;NR_026735;NM_024584;NM_001142683;NM_001145049;NM_001145047;NM_001145048	TSS1500;TSS1500;5'UTR;1stExon;TSS200;TSS200;TSS200	TSS1500	TSS1500;5'UTR;1stExon;TSS200;TSS200;TSS200							2:27704902-27705755	2:27851370-27852154	Promoter_Associated	GPN1;GPN1;CCDC121;GPN1;CCDC121;GPN1;GPN1;RP11-158I13.2;GPN1	ENST00000264718.3;ENST00000461249.1;ENST00000324364.3;ENST00000515877.1;ENST00000394775.3;ENST00000503738.1;ENST00000407583.3;ENST00000505973.1;ENST00000515877.1	TSS1500;TSS1500;5'UTR;1stExon;1stExon;TSS200;TSS200;5'UTR;5'UTR	GPN1;GPN1;GPN1;GPN1;CCDC121;GPN1;GPN1;GPN1;CCDC121;CCDC121;GPN1;GPN1;RP11-158I13.2;GPN1	ENST00000264718.3;ENST00000436280.1;ENST00000478484.1;ENST00000461249.1;ENST00000324364.3;ENST00000481754.1;ENST00000515877.1;ENST00000481754.1;ENST00000522876.1;ENST00000394775.3;ENST00000503738.1;ENST00000407583.3;ENST00000505973.1;ENST00000515877.1	TSS1500;TSS1500;TSS1500;TSS1500;5'UTR;1stExon;1stExon;5'UTR;1stExon;1stExon;TSS200;TSS200;5'UTR;5'UTR	chr2:27851345-27851615	3							2	27704978						5.32561e-06	5.32561e-06	1.22191	1.22191	Apple up vs PCOS	0.104204
149761	cg04351583	37	15	56603042	CGCCACTGAAGGACTGGCATTGGAACTCCTGAAAGGGTTTCCATCTCCAG	R																				TEX9	ENST00000560827.1	5'UTR	chr15:56602585-56603055	3							15	54390334	rs572716988;rs370692645	43;2	43	2	0.000399;0.000399	2.28683e-05	2.28683e-05	1.23112	1.23112	Apple up vs PCOS	0.101225
206960	cg06061636	37	5	99389941	CGGAAGCAATACCAAATGATCTGCTGCAGTACTCTGAGCCCTAGGGTTCA	R											chr5:99389717-99389717																				5	99417840	rs143167346;rs550124776;rs568448140;rs151228073	31;22;7;1	31	22;7;1	0.000399;0.000998;0.000399;0.000998	2.44245e-05	2.44245e-05	1.28462	1.28462	Apple up vs PCOS	0.163252
409788	cg12290615	37	6	71419788	CGCCTAGGAGCAATAGGCTATACCATGACAGCCTAGACACAGAGACAGCT	R	SMAP1;SMAP1;SMAP1;SMAP1	SMAP1	SMAP1;SMAP1;SMAP1	NM_001281439;NM_001044305;NM_021940;NM_001281440	Body;Body;Body;Body	Body	Body;Body;Body										SMAP1	ENST00000370442.2	5'UTR	SMAP1	ENST00000370442.2	5'UTR	chr6:71419580-71419830	3							6	71476509	rs545153146;rs535787272	44;12	44	12	0.000200;0.000200	1.29721e-05	1.29721e-05	1.40658	1.40658	Apple up vs PCOS	0.183834
379478	cg11330075	37	1	567438	CGGAAGCAATATGAAATGATCTGCTGCAGTGCTCTGAGCCCTAGGATTTA	F														1:557253-557545	1:567378-567782	Unclassified	hsa-mir-1977	ENST00000459059.1	TSS1500	hsa-mir-1977;RP5-857K21.4	ENST00000459059.1;ENST00000440200.1	TSS1500;3'UTR									1	557301	rs564936614;rs530820923;rs544262571;rs561453171	30;31;36;38	30	31;36;38	0.004593;0.000200;0.000200;0.003594	2.00391e-05	2.00391e-05	1.9047	1.9047	Apple up vs PCOS	0.129147
523769	cg15799395	37	6	28849168	CGGCCAACCGCCAAAGACAGATGCTTATATAGCACACAAAGGGAATGTAA	R														6:28957139-28957200									chr6:28848600-28849390	3						TRUE	6	28957147	rs72845350;rs571598367;rs182779270;rs557627830;rs574424349;rs148803449;rs528509744;rs545090008;rs558397724;rs575175245;rs111711536;rs9257316;rs9257317;rs540160370;rs535595662;rs532212398;rs142007532;rs571694847	30;24;22;21;20;19;18;17;16;15;14;13;10;9;8;7;6;4	30	24;22;21;20;19;18;17;16;15;14;13;10;9;8;7;6;4	0.000200;0.000200;0.000399;0.000200;0.000599;0.000998;0.000399;0.000599;0.000200;0.000200;0.014776;0.244609;0.005192;0.000200;0.000799;0.000200;0.023163;0.000200	4.21338e-06	4.21338e-06	3.71462	3.71462	Apple up vs PCOS	0.125646
152103	cg04422742	37	6	32527793	CGGCACAGAAGCGAGTTTGCCCACATTCTGTATTCATGATAAACAGTTCG	R	HLA-DRB6	HLA-DRB6		NR_001298	TSS200	TSS200											HLA-DRB6	ENST00000411500.1	TSS200	HLA-DRB6;HLA-DRB6;HLA-DRB6	ENST00000437183.1;ENST00000411500.1;ENST00000437183.1	1stExon;TSS200;3'UTR								TRUE	6	32635771	rs71536552;rs28646006	20;2	20	2	0.488618;0.449481	8.62286e-06	8.62286e-06	4.54781	4.54781	Apple up vs PCOS	0.443616
576539	cg17454831	37	2	66667073	GCTGACCTGTTTGGCGAACACGGCTATATCTTCATTGAATGACTCTGACG	F	MEIS1	MEIS1		NM_002398	Body	Body								2:66520543-66520578			MEIS1-AS2;MEIS1-AS1;MEIS1;MEIS1-AS2	ENST00000458376.1;ENST00000421204.1;ENST00000402908.2;ENST00000439433.1	3'UTR;3'UTR;TSS200;3'UTR	MEIS1-AS2;MEIS1-AS1;MEIS1;MEIS1;MEIS1;MEIS1;MEIS1;MEIS1-AS2;MEIS1;MEIS1;MEIS1	ENST00000458376.1;ENST00000421204.1;ENST00000409622.1;ENST00000402908.2;ENST00000496248.1;ENST00000491706.1;ENST00000490726.1;ENST00000439433.1;ENST00000437869.1;ENST00000466811.1;ENST00000488550.1	3'UTR;3'UTR;TSS200;TSS200;5'UTR;5'UTR;5'UTR;3'UTR;TSS1500;TSS1500;5'UTR	chr2:66666180-66667075	3						TRUE	2	66520577	rs202151942;rs567827418	15;28	15	28	0.000200;0.000399	2.81168e-05	2.81168e-05	5.17045	5.17045	Apple up vs PCOS	0.164999
45743	cg01297494	37	10	25264136	CTTAATCTTGTGCAATTCCCACCCTTGAGCTGTGCTGTTTTGGACTAACG	F																							chr10:25263925-25264295	3							10	25304142	rs182078349;rs143720980;rs274292;rs185130474;rs565845784	0;1;19;26;38	0	1;19;26;38	0.000200;0.000399;0.302915;0.002196;0.000200	1.51036e-05	1.51036e-05	5.66987	5.66987	Apple up vs PCOS	0.171314
[truncated: 15 more columns]
