# Supplementary material for: Transcriptional and DNA Methylation Signatures of Subcutaneous Adipose Tissue and Adipose-Derived Stem Cells in PCOS Women
Source: Cells. 2022 Mar 1;11(5):848. doi: 10.3390/cells11050848 (PMC8909136; doi:10.3390/cells11050848)
Supplement: Supplementary file 1 [file cells-11-00848-s001.zip › cells-1580887 supplementary proof back/Table S3.xlsx]

## Sheet: Sheet1
Gene_name	Correlation	p value
NDST2	-0.785827	0.00704416
KIAA1967	-0.774024	0.00859672
MUS81	-0.770458	0.00910969
HLA.DRB6	-0.747144	0.0130088
TBRG4	-0.740874	0.0142294
MYBPC2	-0.712265	0.020824
CCR10	-0.688917	0.0275713
SPRY1	-0.683547	0.0293111
C22orf26	-0.678909	0.030873
GPN1	-0.674807	0.0323006
SMAP1	-0.640935	0.0458355
LINC00265	0.632172	0.0498697
ST3GAL3	0.632657	0.0496404
NEIL3	0.63368	0.0491594
BRD1	0.635572	0.0482777
ASAP1	0.635893	0.0481291
C3orf35	0.63614	0.0480148
TNPO1	0.638252	0.0470468
KDM4C	0.639232	0.046602
PTTG1	0.639477	0.0464913
SNHG7	0.640546	0.0460098
SLC10A5	0.640738	0.045924
TIPARP.AS1	0.641604	0.0455369
MAN2A1	0.64369	0.0446141
AHCYL1	0.64443	0.0442894
MMP13	0.646206	0.0435173
TOX	0.646843	0.0432426
VPS39	0.647417	0.0429961
PRDM10	0.64944	0.0421351
MYO6	0.649581	0.0420754
ANP32A	0.649769	0.0419958
KHDC1	0.650983	0.0414859
RIPK1	0.651971	0.0410734
RASSF4	0.653256	0.0405417
DCAF10	0.654702	0.0399487
NFIC	0.655728	0.0395315
JAK2	0.657555	0.0387959
INPP5B	0.65765	0.0387579
POLR3A	0.660121	0.0377786
LINC01599	0.661332	0.037305
EGFR	0.661379	0.0372867
GAPVD1	0.664878	0.0359405
MIR548O	0.665285	0.035786
ZNF205	0.665477	0.0357134
MRPL42	0.666206	0.0354382
N4BP1	0.666518	0.0353212
FUBP1	0.669197	0.0343246
DENND5A	0.66989	0.0340703
ARL9	0.671599	0.0334477
ZNF362	0.673668	0.0327049
PCM1	0.673715	0.0326879
LRRC27	0.673819	0.0326511
ARHGAP32	0.673937	0.0326089
SRP68	0.674594	0.0323759
FGD6	0.676655	0.0316519
TMEM119	0.679582	0.0306427
ZMYND11	0.680679	0.0302705
C6orf89	0.680999	0.0301622
PAG1	0.682465	0.0296706
MLLT3	0.682499	0.0296594
XRN1	0.682668	0.0296029
EFCAB14.AS1	0.683259	0.0294065
PDIA5	0.683534	0.0293155
TRIP12	0.68528	0.0287417
CHMP6	0.686674	0.0282891
SLC2A13	0.687625	0.0279833
DIAPH1	0.688438	0.0277236
TRIM36	0.689233	0.0274712
VARS	0.689892	0.027263
ARAP3	0.690803	0.0269775
CUGBP2	0.691479	0.0267667
SLC37A2	0.692024	0.0265976
AOX1	0.693905	0.0260197
GGTA1	0.696115	0.0253519
TMEM51	0.696726	0.0251692
WDFY1	0.697731	0.0248708
DPF3	0.700298	0.02412
NCAPG2	0.701316	0.0238265
APPL2	0.703583	0.0231821
CACNA1E	0.704121	0.0230307
FRY	0.704456	0.0229368
GMDS	0.707899	0.0219879
ATP6V1C2	0.708102	0.021933
STX2	0.71012	0.0213904
RAD17	0.712981	0.0206374
ST8SIA4	0.713605	0.0204755
NUDCD1	0.714689	0.0201966
SUSD4	0.715264	0.0200497
ENAH	0.717231	0.0195527
TNFAIP8	0.719683	0.0189453
UNC84A	0.720519	0.0187413
ETV5	0.723127	0.0181142
GNB2	0.723866	0.0179394
RCAN3	0.724295	0.0178383
CCBE1	0.724375	0.0178195
LDHA	0.724411	0.0178112
LMF1	0.730009	0.0165302
ZNF175	0.731592	0.0161798
STMN1	0.732128	0.0160625
FAM20C	0.734403	0.0155708
SLC16A4	0.734499	0.0155502
DIP2C	0.734775	0.0154912
CDC27	0.735097	0.0154229
MIR1276	0.738066	0.014801
PGS1	0.738713	0.0146679
AZI1	0.738998	0.0146095
NUP54	0.739234	0.0145614
HERC2	0.740237	0.0143576
PCGF3	0.741175	0.014169
SLC25A25	0.741745	0.0140553
WDR36	0.742169	0.013971
RNF121	0.742544	0.0138968
PHC3.1	0.747727	0.0128991
H2AFY	0.748609	0.0127345
EML6	0.748894	0.0126817
LOC101929532	0.753314	0.011881
ZNF354B	0.756987	0.0112433
RNF39	0.766977	0.00963102
FAT1	0.767471	0.00955583
PLXNC1	0.768288	0.00943223
ZFHX4	0.770186	0.0091497
SLC6A18	0.771724	0.00892513
EVI5	0.773383	0.00868734
TRMU	0.773825	0.00862477
RHEB	0.774216	0.00856961
AREL1	0.774321	0.00855493
DUXA	0.779158	0.00789439
ADK	0.782365	0.00747698
LTB	0.782415	0.00747054
TSTD2	0.783554	0.00732625
TEAD1	0.786018	0.00702081
MYT1L	0.790457	0.00649342
CEP295	0.792594	0.00624989
SNORD115.21	0.792974	0.00620727
KIF12	0.796123	0.00586201
PPAT	0.797526	0.00571268
STX17	0.80769	0.00471061
ACAP2	0.809247	0.00456909
MRAP	0.817019	0.00390762
UFSP2	0.824479	0.00334015
LINGO3	0.826905	0.00316907
NLRP1	0.827768	0.00310977
NAV3	0.827806	0.00310719
ZBTB10	0.832685	0.00278704
VEPH1	0.833986	0.00270587
MIR607	0.836075	0.00257912
